# Supplementary material for: circZNF827 nucleates a transcription inhibitory complex to balance neuronal differentiation
Source: eLife. 2020 Nov 11;9:e58478. doi: 10.7554/eLife.58478 (PMC7657652; doi:10.7554/eLife.58478)
Supplement: Supplementary file 1. — Genomic coordinates and overlapping gene symbols are given along with expression level (RPM) at the indicated stage. [file elife-58478-supp1.xlsx]

## Sheet: Table_S1_RPM
X.chrom	start	end	name	score	strand	mESC1R	mESC1	mESC2R	mESC2	mN81R	mN81	mN82R	mN82	mNPC1R	mNPC1	mNPC2R	mNPC2	symbol	exons	annot	mature_length
chr17	6137210	6139156	circ_13551	3035	+	0.17426	0.121526	0.288271	0.103929	10.898	2.64318	11.8495	2.28644	3.48521	2.17227	7.03989	2.28644	AK163710|Tulp4		non-coding
chr6	93792346	93815825	circ_11858	2971	-	0.389735	0.0670232	0.713964	0.13655	12.6924	1.38068	14.7046	1.68411	2.70216	0.683637	6.07629	0.940675	Magi1	2	5utr-cds|cds	327
chr6	47576535	47577667	circ_12	1985	-	1.65377	0.129912	2.13134	0.167098	5.7806	0.454691	4.74525	0.577247	4.74889	0.831434	5.83102	1.15449	Ezh2	2	5utr-cds	253
chr10	92075169	92136690	circ_6571	1973	-	0	0	0	0	7.21687	0.895478	6.28062	0.869941	2.60505	0.592951	4.46596	1.04905	Rmst		non-coding
chr5	118593332	118593570	circ_15817	1935	+	3.41791	0.470337	4.33905	0.562995	5.0737	0.379304	4.19615	0.415544	2.56723	0.591715	4.39101	0.589804	Med13l	1	cds	238
chr1	87364103	87380008	circ_12432	1807	+	1.54229	0.285263	3.02779	0.353114	5.60094	0.58411	5.05035	0.499229	1.32196	0.258095	2.62812	0.487053	Gigyf2	5	cds	494
chr14	21516625	21517498	circ_9007	1706	+	2.55545	0.718403	7.00408	1.16822	2.80979	0.377466	2.1105	0.366767	0.884113	0.328761	1.7974	0.258095	Kat6b	1	5utr-cds	873
chr8	79118174	79136663	circ_13486	1665	+	0.285263	0.084778	0.681874	0	5.89544	0.436001	4.91924	0.429058	2.83905	0.472335	4.27389	0.823327	Zfp827	3	cds	402
chr7	121047837	121057399	circ_2346	1553	+	0.314627	0.0707011	0.805975	0.124644	4.44108	0.707011	4.1706	0.523503	2.56542	0.683444	3.96591	0.909899	Mettl9	3	cds	586
chr5	33843111	33846267	circ_5104	1444	+	0.0811731	0.0950877	0.242223	0.0487053	3.07298	0.380351	4.40846	0.560111	2.74829	0.869373	3.99668	0.876696	Whsc1	2	5utr-cds	789
chr9	65794621	65795495	circ_726	1329	-	0.429058	0.149423	0.95678	0.438348	5.4386	0.611278	3.08834	0.316585	1.54229	0.461854	2.03467	0.438348	Zfp609	1	5utr-cds	874
chr13	35815908	35816575	circ_15319	1288	+	0.447739	0.0824847	1.66312	0.0373931	2.63803	0.188536	2.92966	0.411324	2.08138	0.412423	4.37529	0.822648	Cdyl	1	cds|5utr-cds	667
chr3	51308049	51326035	circ_12303	1252	-	0.242223	0	0.637788	0.0815037	4.60223	0.620993	3.81513	0.475438	1.73189	0.304408	1.97135	0.51619	Elf2	3	5utr-cds|non-coding	484
chr7	81893798	81905636	circ_110	1232	-	0	0	0.0911443	0	5.04057	0.402139	5.14965	0.622059	1.80577	0.455758	3.31158	0.56137	Hdgfrp3	4	cds	519
chr16	94383911	94403368	circ_3602	1204	+	0.051173	0.0623218	0.22992	0.0353506	4.38809	0.548432	3.79973	0.754146	1.65033	0.498575	2.2629	0.612743	Ttc3	10|9	5utr-cds|cds	911|868|857
chr7	14578735	14609339	circ_3712	1140	-	0	0	0.133223	0.0487053	5.50817	0.774285	5.06246	0.413995	0.533423	0.13584	0.823558	0.206998	Nlrp5-ps	10	non-coding	1316
chr4	151830417	151835883	circ_17488	1138	-	1.09126	0.120642	2.7799	0.424821	3.26078	0.321712	4.46607	0.394477	1.05228	0.321712	1.7925	0.242755	Camta1	2	cds|non-coding	189
chr2	92214048	92230724	circ_3393	1030	+	0.167098	0.0606887	0.415717	0.0268093	4.05592	0.439993	2.74114	0.268093	2.44571	0.500682	2.87105	0.522781	Phf21a	5	5utr-cds	396
chr17	81647808	81649638	circ_13415	1011	-	0	0	0	0	4.36015	0.747117	4.65068	0.560111	0.556615	0.163007	0.896225	0.194821	Slc8a1	1	5utr-cds	1830
chr1	38534905	38539001	circ_10247	999	-	0	0	0	0	5.4825	0.668392	5.81094	0.597594	0.348521	0.136716	1.06205	0.155894	Aff3	4	cds	895
chr8	84771783	84772315	circ_7566	941	-	0.121377	0.0259823	0.281498	0	4.76406	0.376744	4.63801	0.683582	0.652403	0.207859	1.28685	0.319005	Nfix	1	cds	532
chr4	48636839	48650418	circ_11836	901	+	0.660612	0.108909	1.19014	0.179106	2.49287	0.205718	2.30957	0.268658	1.33369	0.278324	1.57899	0.332625	Tmeff1	3	cds|5utr-cds	339|333
chr12	24878190	24882794	circ_10180	871	+	0.243519	0.0950877	0.363334	0.0608816	2.59754	0.285263	2.57967	0.316585	1.24079	0.217343	2.09523	0.340937	Mboat2	2	cds	224
chr19	28530872	28531986	circ_8756	856	-	0.106052	0	0.361467	0	2.74556	0.217485	2.53027	0.363031	0.895548	0.166312	2.5552	0.496143	Glis3	1	cds|5utr-cds	1114
chr7	107284781	107285730	circ_691	811	+	3.03191	0.475442	6.53388	0.484446	0	0	0	0	0	0	0	0	AY512917	2	non-coding	274
chr3	56079858	56091120	circ_16941	808	-	0.0363031	0	0.115139	0	2.74694	0.188536	3.24949	0.174501	1.05279	0.164969	2.0853	0.261752	Nbea	7	cds	945
chr2	104470748	104471847	circ_9509	805	-	0.140726	0.0373931	0.314627	0.0824847	2.18765	0.236823	1.94827	0.259238	1.48402	0.261752	2.52912	0.459557	Hipk3	1	5utr-cds	1099
chr16	32950291	32961744	circ_15177	802	+	0.157314	0.0353506	0.51173	0.0747862	2.49282	0.318155	2.57144	0.311609	1.08909	0.271021	1.88061	0.261752	Lrch3	5	cds	625
chr2	70770003	70786995	circ_13532	787	-	0.895478	0.0942682	1.48402	0.112179	1.28271	0.106052	1.61195	0.19943	1.46423	0.223887	2.00854	0.324074	Tlk1	2	cds|non-coding	191
chr12	3617605	3648389	circ_7655	745	+	0.571611	0.0938325	1.45831	0.227583	2.44234	0.20107	2.71914	0.21241	0.857417	0.187665	1.36716	0.257927	Dtnb	4	cds	514
chr9	96591949	96611499	circ_7602	712	-	0.146116	0	0.326015	0.0242223	2.86144	0.3015	2.55378	0.339112	0.767109	0.185538	1.27689	0.290667	Rasa2	4	cds|5utr-cds	394
chr16	33421320	33434974	circ_17672	704	+	0.424821	0.0519647	1.08578	0.258242	2.18479	0.22085	1.99729	0.167098	1.44136	0.155894	1.60856	0.394959	Zfp148	3	5utr-cds	567
chr9	45869178	45869544	circ_7615	690	-	0.298797	0.0268093	0.622819	0.121377	2.44234	0.17426	2.23304	0.303443	1.0263	0.308307	1.92922	0.288271	Rnf214	2	cds	190
chr2	68390913	68410141	circ_17383	687	-	0	0	0.0303443	0	3.00264	0.394959	3.27719	0.285806	0.898111	0.197479	1.33515	0.376744	Stk39	4	cds	420
chr10	90069467	90077142	circ_18384	670	+	0.0579808	0	0.0605557	0	3.14256	0.339599	3.53645	0.182645	0.162346	0.0407519	0.448112	0.036529	Anks1b	4	cds	459
chr18	6111684	6115850	circ_5087	650	-	0.0852343	0.0231923	0.217343	0.0363334	1.99692	0.185538	2.41794	0.266445	0.864519	0.278308	1.63007	0.327001	Arhgap12	2	5utr-cds	792
chr2	25965662	25966948	circ_12224	622	-	0.127558	0	0.31489	0	1.66985	0.0815037	1.71978	0.146116	1.10163	0.271679	1.76823	0.243527	Camsap1	2	cds	425
chr6	88355482	88358642	circ_2767	609	-	0.729216	0	1.198	0.129619	1.62474	0.137108	1.58524	0.117835	0.639663	0.137108	1.1254	0.106052	Eefsec	2	cds	262
chr18	79086550	79087180	circ_8103	606	-	0	0	0	0	2.10453	0.258242	2.19997	0.129912	1.21982	0.440531	1.92687	0.389735	Setbp1	1	5utr-cds	630
chr11	6313787	6317080	circ_13731	595	+	0.742154	0.13584	1.75612	0.146116	1.00887	0.0679198	1.06578	0.13394	0.660981	0.108672	1.12634	0.182645	Ogdh	2	cds	295
chr6	47576562	47577667	circ_9526	595	-	0.373931	0.0605052	0.695228	0.127933	1.07194	0.133112	1.24905	0.115139	1.22151	0.290425	1.62613	0.243072	Ezh2	2	5utr-cds	226
chr7	99935161	99955540	circ_7954	591	-	0.4417	0.107237	1.01778	0.151722	1.22117	0.0402139	1.67098	0.13655	1.14322	0.147451	2.17227	0.21241	Rnf169	3	cds	340
chr10	121925815	121931509	circ_9725	587	-	0.0726063	0	0.127933	0	2.03298	0.23567	2.22603	0.28668	0.798669	0.117835	1.18977	0.211894	Srgap1	2	cds	359
chr9	72591750	72593360	circ_6167	585	+	0.407519	0.0968891	0.511406	0.0811731	1.90175	0.109	1.1811	0.220327	1.16822	0.254334	1.35157	0.173942	Rfx7	2	cds	206
chr18	65638749	65656632	circ_15938	572	+	0.11692	0.0670232	0.592438	0.091033	1.48099	0.147451	1.8077	0.166894	1.06528	0.335116	1.9596	0.333788	Zfp532	4	non-coding|5utr-cds	804
chr1	155173985	155197435	circ_16734	566	+	0.151722	0.0389735	0.415544	0	2.92823	0.22085	1.98389	0.21267	0.606887	0.168885	1.07237	0.258242	Stx6	6	cds	656
chr5	3747020	3772787	circ_17751	554	-	0.0909381	0.0536186	0.288624	0.091033	2.16952	0.37533	2.49128	0.439993	0.4417	0.0938325	0.911443	0.439993	Ankib1	4	5utr|5utr-cds	873
chr15	39566942	39616510	circ_4325	542	+	0.0455721	0	0.142903	0.0536186	2.62799	0.182066	2.2085	0.160856	0.729154	0.0758609	1.13023	0.227879	Rims2	3|4	cds	516|594
chr18	73969890	73971276	circ_14231	537	-	0.133112	0.0471341	0.345418	0.112179	1.36742	0.0942682	1.31771	0.19943	0.907579	0.318155	1.56078	0.274216	Mapk4	1	5utr|5utr-cds	1386
chr9	66540061	66566903	circ_8231	536	-	0	0	0.0950877	0	1.65598	0.162346	1.80667	0.218001	0.815814	0.255115	1.65724	0.205889	Usp3	7|6	cds	670|556
chr4	150468694	150510038	circ_7725	528	+	0.0363334	0	0.0811731	0	2.33745	0.206998	2.08731	0.326015	0.302779	0.109587	0.776942	0.0407519	Rere	6	cds	582
chr2	78913673	78920209	circ_8753	521	+	0.0605557	0	0.162346	0	1.33223	0.13394	1.40313	0.163007	0.872002	0.280056	1.46112	0.366767	Ube2e3		cds-3utr
chr5	65565988	65594548	circ_6514	515	+	0.0968891	0	0.0927692	0.0679198	1.33223	0.255703	1.84379	0.285263	0.690335	0.438348	0.742154	0.353183	Ube2k	5	cds|5utr-cds	465
chr1	16440322	16463194	circ_18300	499	-	0	0	0.0402139	0	2.09376	0.155894	2.09113	0.334196	0.804125	0.181876	1.1394	0.243051	Stau2	2	cds	296
chr19	4784723	4785567	circ_2136	494	-	1.09587	0.153519	1.53312	0.266223	0.447774	0.0639663	0.548432	0.0484042	0.518475	0.0895528	0.922363	0.338829	Rbm4		3utr|cds-3utr
chr5	110753803	110756766	circ_17975	487	-	0.188536	0	0.560897	0.108909	1.55543	0.102346	1.48326	0.133112	0.483124	0.166312	1.07194	0.0847073	Ep400	2	5utr-cds	1481
chrX	144346681	144349419	circ_13761	482	+	1.35609	0.274216	2.62593	0.294588	0.460557	0	0.278324	0.0353506	0.255865	0.0373931	0.254122	0.0707011	Alg13	3	cds	294
chr10	92109638	92136690	circ_16311	470	-	0	0	0	0	2.26441	0.137108	2.23869	0.153186	0.383798	0.0249287	0.58085	0.0471341	Rmst	7	non-coding	754
chr1	190871591	190899571	circ_2485	465	-	0.0389735	0	0.197479	0.0303443	1.64988	0.294902	2.17227	0.257927	0.636567	0.0938325	1.12411	0.121377	Rps6kc1	4|2	cds	691|481
chr3	135655499	135669339	circ_4462	464	-	0	0	0	0	1.80667	0.145334	1.35157	0.197135	0.747117	0.193778	1.25416	0.197135	Nfkb1	5	5utr|5utr-cds	326
chr18	35610870	35613502	circ_1958	463	+	0.0498575	0	0.106052	0	1.72008	0.181516	1.53186	0.140726	0.79772	0.145213	0.789496	0.166312	Paip2	2	5utr-cds	344
chr16	72933212	72935786	circ_16778	461	+	0	0	0	0	1.97016	0.124644	1.70625	0.20032	0.562903	0.149572	0.798669	0.20032	Robo1	3	cds	388
chr5	147450652	147455188	circ_12652	459	+	0.288624	0.151722	0.493664	0.0670232	1.86846	0.197238	1.23416	0.134046	0.744345	0.121377	1.00032	0.160856	Pan3	3	cds	260
chr7	19436937	19437518	circ_11251	455	-	0.170469	0.0347885	0.230927	0.0363334	1.69251	0.127558	1.61649	0.121111	0.438348	0.0927692	1.1818	0.0968891	Mark4	2	cds	220
chr5	110755396	110756766	circ_8993	447	-	0.149423	0.109	0.59664	0	1.73875	0.133223	1.31504	0.139154	0.353183	0.109	0.791461	0.220327	Ep400	1	5utr-cds	1370
chr1	53256628	53282092	circ_6588	431	-	0.181876	0.0804279	0.546866	0.0758609	1.57193	0.160856	1.54945	0.166894	0.545629	0.147451	0.911443	0.166894	Pms1	4	5utr-cds	602
chr2	70768861	70786995	circ_14626	430	-	0.623576	0.0804279	1.23045	0.166894	0.597594	0.0402139	0.941824	0.0455165	0.688532	0.134046	1.36716	0.257927	Tlk1	3	non-coding	260
chr13	69512889	69515903	circ_10899	427	-	0.108909	0	0.255865	0.0373931	0.980185	0.0942682	1.17698	0.149572	0.738164	0.294588	1.29212	0.186966	Papd7	3	5utr-cds	292
chr8	3258382	3258934	circ_2122	426	-	0.0363334	0	0.0579808	0	1.68345	0.206998	1.61187	0.13584	0.399668	0.073058	0.730558	0.149423	Insr	1	cds	552
chr10	117355934	117367988	circ_846	422	-	0.0455721	0.0303443	0.298797	0.0670232	1.39755	0.166894	1.22117	0.160856	0.698773	0.151722	1.37706	0.241284	Cpsf6	8	cds-3utr	1599|1602
chr7	59240966	59247217	circ_5891	422	+	0.635683	0.108909	0.612743	0.115139	0.934828	0	0.718795	0.127933	0.635683	0.242021	0.83663	0.166312	Ube3a	3	5utr-cds	232
chr4	34839331	34839986	circ_6839	421	-	0.339112	0.0852343	0.684173	0.122256	0.84778	0.036529	0.742154	0.0543358	0.799335	0.182645	0.939288	0.203759	Zfp292	3	cds	370
chr17	65592290	65595054	circ_14245	420	-	0.290425	0.0824847	0.665249	0.112179	0.762366	0.106052	0.831562	0.0747862	0.798669	0.212103	1.06184	0.224359	Vapa	3	cds	338
chr4	150439342	150510038	circ_7593	417	+	0.0487053	0	0.0815037	0	1.58292	0.15075	1.72516	0.169556	0.474877	0.127558	0.842205	0.133223	Rere	7	cds	708
chr7	66125241	66125737	circ_10519	417	+	0.0607629	0.0455165	0.194867	0	1.92922	0.182066	1.35108	0.0670232	0.668392	0.151722	1.00032	0.214474	Chsy1	1	cds	496
chr4	130718153	130719351	circ_15321	402	+	0.645345	0.0927692	1.39915	0.0726669	0.353114	0	0.475438	0.0242223	0.657522	0.15075	1.19539	0.133223	Pum1	2	cds	288
chr17	90700743	90704367	circ_11245	399	-	0	0	0	0	1.97466	0.321712	2.71914	0.394477	0.0909381	0	0.136716	0.0303443	Nrxn1	2|3	5utr-cds|cds	464|488
chr19	30039063	30039297	circ_7959	399	+	0.0927692	0	0.254334	0	0.892904	0.0950877	0.84778	0.121763	0.811731	0.339599	1.15056	0.194821	Uhrf2	1	cds|non-coding	234
chr18	73675160	73678039	circ_863	397	-	0.077947	0	0.151907	0	1.07827	0.107237	1.23045	0.257927	0.766479	0.241284	1.41274	0.333788	Smad4	3	non-coding|5utr-cds	582
chr11	19998119	20008477	circ_3773	393	+	0.217343	0.133223	0.353114	0.0463846	1.03238	0.0726669	1.1811	0.127558	0.719949	0.181667	0.840167	0.0695769	Spred2	3	cds	412
chr2	48870288	48873473	circ_3739	391	+	0.0389735	0.0402139	0	0	1.27313	0.187665	1.53426	0.091033	0.532638	0.20107	1.36716	0.303443	Acvr2a	3	cds|5utr-cds	473|640
chr16	11116794	11128703	circ_11173	387	-	0.23567	0	0.39886	0.0363031	1.19014	0.0767595	1.05947	0.145213	0.518475	0.102346	0.835113	0.108909	Txndc11	3	cds|non-coding	445
chr10	90049815	90077142	circ_1425	379	+	0.0242021	0	0	0	2.04508	0.141402	1.95737	0.186966	0.0847073	0	0.217485	0.0498575	Anks1b	5	cds	756
chr8	79118174	79120540	circ_14990	377	+	0.176753	0	0.211894	0	1.2137	0.0895528	1.0844	0.0484042	0.671661	0.153519	0.835113	0.0968084	Zfp827	2	cds	298
chr13	28668369	28669994	circ_12869	375	-	0	0	0.0231923	0	0.884113	0.0608816	0.718961	0.0407519	0.763002	0.182645	1.57708	0.217343	2610307P16Rik	2	non-coding	548
chr2	153352188	153357178	circ_3006	375	+	0.820299	0.13655	0.948355	0.107237	0.668392	0.0303443	0.584602	0	0.805108	0.182066	0.805452	0.17426	Asxl1	2|3	cds	192|195
chr2	60779730	60797742	circ_2423	365	-	0.0852343	0	0.203759	0	1.07152	0.139154	1.19539	0.181667	0.389642	0.127558	1.0188	0.266445	Rbms1	4	cds	389
chr11	104368679	104378826	circ_2186	362	-	0.435638	0.0824847	0.780389	0.0872506	0.290425	0	0.652456	0.0623218	0.726063	0.141402	1.07463	0.186966	Kansl1	2	cds	241
chr18	82955523	82957449	circ_11432	356	+	0	0	0.17426	0	0.819297	0.0519647	0.884707	0.0455721	1.12274	0.207859	1.59515	0.106335	Zfp516	1	5utr-cds	1926
chr12	102991349	103021876	circ_5914	352	+	0	0	0	0	1.62154	0.141402	1.63754	0.174501	0.242021	0.0589176	0.409384	0.0872506	Unc79	6	cds	876|717
chr17	88462712	88463263	circ_4969	350	+	0.318155	0.140726	0.635683	0.12101	0.565609	0.0767595	0.623218	0.0605052	0.447774	0.166312	0.984685	0.145213	Foxn2	1	5utr-cds|5utr	551
chr19	28530872	28540408	circ_14930	346	-	0.0407519	0	0.13394	0	1.48065	0.193778	1.01064	0.0811731	0.339599	0.0968891	0.840167	0.173942	Glis3	2	cds	1322
chr12	69302323	69303962	circ_365	344	+	0.0255865	0	0.0726063	0	1.36888	0.249287	1.30691	0.164969	0.422177	0.0373931	0.45984	0.153186	Klhdc2	3	cds	316
chr6	119920109	119921028	circ_12975	343	+	0.187665	0	0.242755	0.0259823	1.51473	0.21267	1.30481	0.0649558	0.348521	0.136716	0.713092	0.142903	Rad52	2	cds|non-coding	303
chr8	72367903	72380306	circ_4153	343	-	0.17426	0.0607629	0.515854	0.168885	1.00535	0.167098	1.25929	0.22085	0.388735	0.121526	0.773781	0.0649558	Eps15l1	7	cds	819|726
chr1	16389820	16463194	circ_3847	338	-	0	0	0	0	1.18281	0.176591	1.62289	0.146116	0.220327	0.0679198	0.545001	0.0974106	Stau2	5	cds	777
chr6	134506195	134513419	circ_2951	338	-	0.0927692	0	0.302779	0.036529	0.892904	0.0407519	1.00522	0.109587	0.336288	0.163007	0.920447	0.158292	Lrp6	4	cds	898
chr1	139053345	139062971	circ_14506	330	+	0.142903	0.134046	0.470912	0.0606887	1.28613	0.134046	1.23045	0.0606887	0.389735	0.107237	0.516484	0.121377	Dennd1b	4	cds	316
chr12	116317829	116324210	circ_15203	330	+	0.160856	0.0607629	0.288271	0	1.08578	0.106335	1.25929	0.0909381	0.616614	0.243051	0.682748	0.129912	Esyt2	5	non-coding|cds	417
chr16	44520224	44521335	circ_14766	328	-	0	0	0.0852343	0	0.353183	0.0242223	0.328761	0.0231923	1.23614	0.109	1.61945	0.359481	Boc	2	5utr-cds	456
chr10	92133222	92136690	circ_1139	327	-	0	0	0	0	1.417	0.073058	1.37994	0.163007	0.327001	0.036529	0.417461	0.0950877	Rmst	6	non-coding	659
chr5	90946789	90974415	circ_15688	327	+	0	0	0.023567	0	1.30876	0.145213	1.19014	0.0639663	0.473646	0.0968084	0.589176	0.0767595	Mthfd2l	5	cds	662
chr6	140633688	140648085	circ_10633	326	+	0.683637	0.243051	2.5641	0.168885	0.187665	0	0.227583	0.0389735	0.20107	0.0607629	0.394477	0	Aebp2	6	5utr-cds|cds	810
chr10	45419136	45420708	circ_15120	324	-	0.0249287	0	0.0942682	0	0.523503	0.0726063	0.459557	0.051173	0.934828	0.205718	1.34332	0.217485	Lin28b	2	cds	257
chr1	38534905	38536946	circ_5040	321	-	0	0	0	0	0.920447	0.0487053	0.684173	0.0815037	0.654002	0.23135	1.06685	0.149423	Aff3	3	cds	820
chr14	56748834	56772006	circ_12009	320	-	0.121763	0	0.271679	0.0363334	1.1811	0.0927692	0.923709	0.109	0.4627	0.0811731	0.679198	0.121111	Pspc1	5	cds	789
chr4	117582599	117593162	circ_17721	317	+	0.122256	0	0.267879	0	1.22256	0.133223	1.01064	0.0695769	0.285263	0.145334	0.620993	0.139154	Eri3	3	cds|5utr-cds	269
chr11	43704533	43705477	circ_7703	314	+	0.0815037	0	0.23135	0.0463846	1.07313	0.0968891	0.864519	0.0927692	0.489022	0.205889	0.669698	0.127558	Pwwp2a	1	cds|5utr-cds	944
chr5	96128942	96134132	circ_15746	309	-	0.166312	0	0.278324	0.0353506	0.805975	0.0997149	1.01649	0.0589176	0.498937	0.0498575	0.665558	0.141402	Cnot6l	3	5utr-cds|cds	395|391
chr8	67904116	67908889	circ_7097	309	-	0.0243527	0	0	0	1.1811	0.0231923	1.37198	0.084778	0.450524	0.127558	0.570526	0.121111	Psd3	4	cds	460
chr5	73510885	73534697	circ_17055	307	+	0.0363031	0	0.102346	0	1.1375	0.117835	1.03625	0.112179	0.435638	0.0824847	0.601283	0.149572	Dcun1d4	6	cds	481
chr4	150468694	150534945	circ_5090	306	+	0	0	0.0758609	0	1.64877	0.303814	1.69928	0.233841	0.147451	0.0455721	0.21241	0	Rere	7	cds	681
chr13	48932296	48934078	circ_427	305	-	0.407519	0.0484446	0.694051	0.0927692	0.529774	0.0363334	0.657522	0.0231923	0.461854	0.0605557	0.742756	0.0927692	Fam120a	2	cds	226
chr18	65651559	65656632	circ_7444	303	+	0.0927692	0.0679198	0.302779	0	0.927692	0.122256	0.884113	0.073058	0.359481	0.0950877	0.581335	0.13394	Zfp532	2	cds	445
chr2	68358813	68410141	circ_11015	303	-	0	0	0	0	1.199	0.13394	1.03206	0.13584	0.375445	0.109587	0.475442	0.176591	Stk39	9	cds	881
chr6	50143718	50163649	circ_1600	302	+	0.073058	0.0231923	0.285263	0.0726669	0.974106	0.185538	1.08672	0.084778	0.4627	0.0811731	0.339599	0.169556	Mpp6	5	5utr-cds	716
chr5	28358273	28368313	circ_13543	299	+	0.20032	0.051173	0.373931	0.0363031	0.695228	0.127933	0.722933	0.0484042	0.471341	0.0767595	0.698005	0.145213	Rbm33	3	cds	557
chr1	139039999	139062971	circ_1286	298	+	0.285263	0.109	0.694051	0.0463846	0.719949	0.0242223	0.852343	0.104365	0.353183	0.0605557	0.4627	0.0463846	Dennd1b	6	cds|5utr-cds	486
chr4	59514273	59524476	circ_11738	297	-	0.254688	0	0.773781	0.103929	0.75066	0.0455721	0.895158	0.103929	0.37533	0.0911443	0.758609	0.11692	Ptbp3	3	cds|5utr-cds	390|399
chr9	96602712	96611499	circ_6178	296	-	0.151907	0	0.33777	0.0670232	0.941824	0.13655	1.07827	0.134046	0.410149	0.13655	0.597594	0.120642	Rasa2	3	cds|5utr-cds	317
chr8	8639205	8639489	circ_8939	291	-	0	0	0	0	1.05897	0.0759536	1.60825	0.168885	0.428949	0.182289	0.531026	0.11692	Efnb2	1	cds	284
chr10	92103705	92136690	circ_15615	290	-	0	0	0	0	1.76212	0.21241	1.41604	0.107237	0.197479	0.0455165	0.259823	0.0938325	Rmst	8	non-coding	961
chr18	22912581	22952310	circ_8230	288	-	0	0	0	0	1.46111	0.243051	1.86618	0.0909381	0.20107	0.0455721	0.227583	0	Nol4	4	cds	508
chr9	32181841	32190061	circ_1384	287	+	0.318616	0	0.308307	0.0303814	1.24412	0.129912	1.07237	0.106335	0.34896	0.0259823	0.402139	0.106335	Arhgap32	4	cds	432
chr13	58191721	58199070	circ_10298	285	-	0.0911443	0	0.363753	0.0804279	0.683582	0.121377	0.714514	0.214474	0.546866	0.106205	0.922373	0.0938325	Ubqln1	5	cds	934
chr1	78121577	78122756	circ_6019	283	-	0	0	0	0	1.09373	0.091033	0.636567	0.0536186	0.911443	0.166894	0.909381	0.147451	Pax3	2	cds	381
chr15	62107147	62107465	circ_15850	283	+	0.542042	0.0383798	1.19658	0.12101	0.259238	0.051173	0.423789	0	0.20032	0.0895528	0.411324	0.133112	Pvt1	1	non-coding	318
chr3	103310308	103311513	circ_9086	283	+	0.0255865	0	0.133112	0	0.857148	0.112179	1.02859	0.106052	0.383798	0.124644	0.592951	0.129619	Trim33	3	cds	397
chr13	91524584	91564694	circ_6427	282	+	0	0	0	0	1.30406	0.181667	1.21763	0.104365	0.217343	0.0363334	0.450524	0.0695769	Ssbp2	3	cds	220
chr15	88811296	88812159	circ_17243	281	-	0.129619	0.0383798	0.28668	0.0484042	0.730578	0.0895528	0.847577	0.0242021	0.329939	0.0895528	0.710469	0.108909	Alg12	2	cds	328
chr2	104608870	104609186	circ_10810	279	+	0.31489	0.0852343	0.289904	0.108672	0.520779	0.121763	0.591404	0	0.436001	0.121763	0.637788	0.108672	Cstf3	2	cds	198
chr7	89955530	89962361	circ_10890	278	-	0.576543	0.103929	1.08578	0.182289	0.34896	0.0909381	0.442353	0	0.48551	0.077947	0.402139	0.121526	Eed	3	cds	339
chr3	153411461	153411871	circ_11475	277	-	0.121526	0.0303443	0.363753	0.0402139	1.51907	0.0455165	0.961346	0.134046	0.273433	0.0303443	0.324779	0.0536186	St6galnac3	1	cds	410
chr16	58424560	58433463	circ_18064	276	+	0.151722	0	0.294902	0.0455721	0.455165	0.0649558	0.643423	0.0303814	0.682748	0.142903	1.23323	0.121526	Dcbld2	2	cds	366
chr4	48604580	48617331	circ_1064	274	+	0.182066	0.0259823	0.509377	0.0455721	1.0924	0.0259823	0.723851	0.0759536	0.48551	0.0259823	0.5764	0.136716	Tmeff1	4	cds	364|367
chr19	53987453	53988383	circ_1781	272	+	0.0231923	0	0.109	0	0.730558	0.0679198	0.775113	0.121763	0.394269	0.122256	0.799335	0.121763	Shoc2	1	5utr-cds	930
chr12	98489904	98518832	circ_2063	270	-	0	0	0	0	1.38167	0.162037	1.1254	0.20032	0.179106	0.0249287	0.278324	0	Kcnk10	3	cds	614
chr2	34204779	34213442	circ_11445	269	-	0	0	0	0	1.60825	0.181876	1.23323	0.197479	0.227583	0.0909381	0.254688	0.0455721	Pbx3	2	cds	327
chr5	111346482	111349574	circ_16529	269	+	0.242021	0.0471341	0.818768	0.0747862	0.411436	0.0353506	0.319831	0	0.447739	0.0589176	0.869941	0.0373931	Pitpnb	4	cds	259
chr7	132948043	132950435	circ_12833	268	+	0.0347885	0	0.084778	0.0243527	0.487038	0.0950877	0.605557	0.158292	0.487038	0.190175	0.884113	0.182645	Zranb1		5utr-cds
chr8	79371783	79372364	circ_15036	268	-	0.0519647	0	0.303814	0.0606887	0.948355	0.0804279	0.881062	0.121377	0.324779	0	0.896252	0.166894	Smad1	1	5utr-cds	581
chr3	84903500	84904079	circ_407	267	+	0.0824847	0	0.0997149	0	0.648094	0.0895528	0.735398	0.12101	0.565609	0.0767595	0.760326	0.0726063	Fbxw7	1	5utr-cds	579
chr4	132656692	132673032	circ_17214	267	+	0.107237	0.0303814	0.303443	0	0.817683	0.136716	0.895158	0.077947	0.428949	0.0759536	0.895158	0.077947	Eya3	6|5	5utr-cds	463|424
chr4	150439342	150477468	circ_551	267	+	0.0249287	0	0.0707011	0	1.00961	0.169415	0.966249	0.102346	0.261752	0.0726063	0.412423	0.153519	Rere	4	cds	434
chr9	10168767	10172122	circ_10583	267	-	0	0	0	0	1.71158	0.121111	1.29069	0.208731	0.0407519	0	0.0487053	0	Cntn5		cds
chr1	52708163	52709755	circ_15760	265	-	0	0	0	0	1.05955	0.109	0.888872	0.3015	0.230927	0.084778	0.560111	0.104365	Mfsd6	1	5utr-cds	1592
chr15	81631613	81632512	circ_9383	265	+	0.091033	0	0.107237	0.0303814	1.30481	0.077947	0.978539	0.0911443	0.424821	0.11692	0.495972	0.0607629	Ep300	2	cds	329
chr17	80044493	80053641	circ_5859	265	-	0.203759	0.0242223	0.280056	0	0.366767	0.084778	0.499229	0.0579808	0.543358	0.133223	0.96193	0.173942	Hnrnpll	6	cds	685
chr4	150439342	150534945	circ_7364	265	+	0.0303814	0	0	0	1.36716	0.166894	1.40305	0.147451	0.151907	0.0606887	0.33777	0.0402139	Rere	8	cds	807
chr6	38818229	38819313	circ_85	265	-	0	0	0.0373931	0	0.789496	0.115139	0.760326	0.0847073	0.43599	0.102346	0.822648	0.0847073	Hipk2	1	5utr-cds|cds	1084
chrX	101213773	101215578	circ_5462	265	-	0.380351	0.0242223	0.608816	0.0347885	0.638446	0	0.584464	0.0579808	0.44827	0.0605557	0.499229	0.0347885	Snx12	3	cds	312
chr13	9720772	9735466	circ_11138	264	-	0.0872506	0	0.153186	0	0.623218	0.0484042	0.695228	0.0767595	0.473646	0.0605052	0.683444	0.307038	Zmynd11	2	5utr-cds	295
chr16	85013626	85030365	circ_10759	264	-	0	0	0	0	1.08672	0.0242223	0.876696	0.0927692	0.393935	0.0484446	0.754932	0.0811731	App	5	cds	597
chr12	24878190	24924294	circ_6486	259	+	0.0455165	0	0.0402139	0	1.4717	0.077947	1.05897	0.258242	0.227583	0.103929	0.361925	0.0607629	Mboat2	3	cds	320
chr17	63471407	63490887	circ_14204	259	-	0.149423	0.0726669	0.0974106	0.0347885	1.16822	0.133223	0.803638	0.162346	0.149423	0.0363334	0.243527	0.231923	Fbxl17	3	5utr-cds|cds	513
chr18	75519738	75521869	circ_6479	257	-	0	0	0.023567	0	1.18411	0.0484042	1.13122	0.243072	0.174501	0	0.294588	0.0255865	Ctif	2	5utr-cds|cds	793|862
chr8	47899435	47900856	circ_2518	257	-	0.350761	0.0536186	0.835489	0.121377	0.454691	0.0268093	0.410149	0	0.415717	0.0536186	0.805108	0.151722	Wwc2	2	cds	281
chr6	145032782	145039635	circ_12851	256	-	0.692782	0.218001	1.40028	0.185538	0.244511	0	0.182645	0	0.13584	0	0.158292	0	Bcat1	3	cds	432
chr5	132258923	132259136	circ_7317	255	-	0	0	0	0	1.44312	0.0455165	1.06528	0.160856	0.334196	0.0303443	0.506655	0	Auts2	1	cds	213
chr6	134541651	134542045	circ_14134	255	-	0.0606887	0.0259823	0.160856	0.0303814	0.758609	0.0259823	0.630018	0.0607629	0.470337	0.11692	0.924921	0.349386	Lrp6	1	cds	394
chr17	26739542	26743131	circ_7305	254	+	0.0455721	0	0.11692	0.0402139	1.33678	0.197238	0.844426	0.17426	0.243051	0.151722	0.33777	0.107237	Crebrf	2	cds-3utr|5utr-cds|cds	1216
chr2	131511983	131516443	circ_13582	253	+	0.0455165	0.0519647	0.107237	0.0455721	1.1986	0.077947	1.04556	0.0759536	0.364132	0.103929	0.469163	0	Smox	2	5utr-cds|5utr|non-coding	461
chr1	167234691	167237648	circ_1864	252	-	0.243072	0.0373931	0.786568	0.141402	0.409384	0	0.423537	0.0589176	0.319831	0.0498575	0.532446	0.0942682	Uck2	3	cds	400
chr2	158035995	158058827	circ_4333	252	+	0.13655	0.0519647	0.321712	0	0.849642	0.168885	0.898111	0.106335	0.500682	0.155894	0.308307	0.0607629	Rprd1b	5	cds	677|680
chr12	51655401	51661713	circ_12095	249	-	0	0.0242223	0.146116	0	0.624862	0.0726669	0.535758	0.162346	0.611278	0.109	0.584464	0.266711	Strn3	3	cds	260
chr5	100475688	100485855	circ_17714	248	-	0.0471341	0.0383798	0.174501	0	0.471341	0.166312	0.648147	0.0484042	0.530259	0.127933	0.610754	0.169415	Lin54	3	5utr-cds|5utr|non-coding	983|320|979
chr9	80087429	80103764	circ_3227	248	+	0.115962	0	0.242223	0.0608816	0.568211	0.0815037	0.666113	0.121763	0.289904	0.108672	0.641891	0.0852343	Senp6	5|6	cds|5utr-cds	474|495|437
chr2	33260477	33324703	circ_14681	247	-	0.0259823	0	0.136716	0	1.27313	0.0938325	1.36716	0.151722	0.181876	0	0.258242	0	Ralgps1	5	cds	445
chr7	112759383	112759639	circ_6146	247	+	0.345418	0.0623218	0.193617	0.023567	0.460557	0.0373931	0.435638	0.0471341	0.524523	0.112179	0.738164	0.0824847	Tead1	1	5utr-cds	256
chr15	8139850	8141359	circ_5546	246	+	0.701523	0.0536186	1.20007	0.106205	0.233841	0	0.197479	0.0606887	0.285806	0.107237	0.455721	0.106205	Nup155	2	cds	229
chr6	119052600	119057515	circ_13836	246	-	0	0	0	0	1.26083	0.257927	1.1692	0.147451	0.258242	0.0455165	0.22085	0.107237	Cacna1c	2	cds	428
chr8	123382526	123383443	circ_15603	246	+	0.0804279	0.0455721	0.13655	0	0.938325	0.0759536	1.21377	0	0.281498	0.106335	0.531026	0.129912	Tcf25	2	cds	194
chr8	67882980	67908889	circ_6141	246	-	0	0	0	0	1.04701	0.0968084	1.09587	0.0639663	0.162037	0.0363031	0.412423	0.0639663	Psd3	5	cds	550
chr4	150468694	150477468	circ_17576	245	+	0.051173	0	0.133112	0	1.18977	0.0373931	0.786568	0.0589176	0.281452	0.0623218	0.411436	0.0353506	Rere	3	cds	308
chr15	98084969	98087133	circ_6147	244	-	0.273433	0.0606887	0.428708	0.0938325	0.167098	0.0455165	0.246832	0.0536186	0.698773	0.227583	0.870408	0.227879	Senp1	2	cds|5utr-cds|5utr	179
chr16	94403313	94412123	circ_8262	243	+	0.0804279	0	0.197238	0.0389735	0.924921	0.0759536	0.971019	0.0909381	0.294902	0.0759536	0.56137	0.155894	Ttc3	5|4|3	5utr-cds|cds	452|289|243
chr14	27438598	27442620	circ_6631	242	+	0.0347885	0	0.181667	0.0487053	1.00887	0.13584	0.811447	0.146116	0.208731	0.0815037	0.205889	0.036529	D14Abb1e	5	cds	566
chr2	119076935	119081625	circ_2343	241	+	0.0968084	0.0471341	0.153519	0	0.35093	0.0707011	0.498937	0.0623218	0.435638	0.164969	0.908321	0.211894	Casc5	3	cds	283
chr7	121052086	121057399	circ_5579	241	+	0.0579808	0	0.181667	0	0.684173	0.0271679	0.859891	0.0974106	0.347885	0.0679198	0.460223	0.0974106	Mettl9	2	cds	395
chr7	44915840	44916470	circ_5801	240	-	0.194867	0.0402139	0.364577	0.0303443	0.584602	0.0536186	0.820299	0.0303443	0.389735	0.0804279	0.698773	0.13655	Ap2a1	3	cds	406
chr10	116517316	116549175	circ_7077	238	-	0.303443	0.0909381	0.415544	0.0911443	0.546198	0.0649558	0.536186	0	0.500682	0.129912	0.522781	0.167098	Cnot2	3|2	5utr-cds	333|210
chr14	13950131	13951263	circ_17836	238	-	0.174501	0	0.117835	0	0.722933	0.0605052	0.718795	0.127933	0.336538	0.0484042	0.494908	0.0895528	Thoc7	3	cds	195
chr4	130668924	130701110	circ_8594	238	+	0.568211	0.108672	1.12634	0.0852343	0.266711	0	0.218001	0.036529	0.0811731	0	0.31489	0.0487053	Pum1	2	5utr-cds	443
chr4	150500002	150510038	circ_11606	238	+	0.188536	0	0.261752	0.0242021	0.695228	0.051173	0.747862	0.108909	0.306372	0.051173	0.411324	0.0484042	Rere	3	cds	274
chr8	39063190	39071516	circ_2071	238	+	0.0471341	0	0.0872506	0	0.871981	0.0383798	0.872506	0.108909	0.23567	0.0639663	0.473646	0.0968084	Tusc3	3	cds	400
chr13	103884142	103889285	circ_5204	237	-	0.0402139	0	0.0758609	0.0519647	0.616614	0.0607629	0.819297	0.0259823	0.482567	0.197479	0.91033	0.129912	Erbb2ip	3	5utr-cds	364
chr4	126923063	126926023	circ_6683	237	-	0	0.0243527	0.0463846	0	0.629779	0.0852343	0.533423	0.0271679	0.42389	0.219174	0.591404	0.271679	Zmym4	3	cds	755
chr11	70874745	70887171	circ_14881	236	+	0.102346	0	0.108909	0	0.703629	0.0872506	0.68976	0.141402	0.358211	0.0747862	0.556648	0.0942682	Rabep1	3	cds|5utr-cds	494
chr10	84947411	84948020	circ_18054	235	+	0.0804279	0	0.318616	0.0389735	0.737256	0.0303814	0.758609	0.077947	0.37533	0.0911443	0.743437	0.11692	Ric8b	1	cds	609
chr2	119921365	119921842	circ_14196	235	+	0.280056	0.0579808	0.434686	0.0726669	0.633169	0.0695769	0.638446	0.0363334	0.23135	0.0463846	0.434686	0.0726669	Mga	2	cds	237
chr11	31055457	31061586	circ_12555	234	+	0.117835	0	0.336538	0.0484042	0.424207	0.0639663	0.436253	0.0242021	0.40064	0.179106	0.760326	0.0726063	Asb3	4	cds|non-coding	625
chr7	68003809	68004355	circ_12378	233	+	0	0	0.0968084	0	0.997874	0.0623218	0.955983	0.129619	0.230279	0.0373931	0.266223	0.106052	Igf1r	1	cds	546
chr3	122781566	122818067	circ_5304	232	+	0	0	0.0259823	0	1.59503	0.0455165	0.883399	0.147451	0.167098	0.106205	0.246832	0.0804279	Pde5a	6	cds	648
chr4	13835632	13846957	circ_11468	232	+	0	0	0	0	1.29069	0.0927692	1.24972	0.121111	0.0852343	0.0347885	0.0815037	0	Runx1t1	4	cds	652
chr7	116358635	116360100	circ_148	232	-	0.0804279	0	0.182066	0	0.455758	0.0607629	0.788953	0.0519647	0.522781	0.136716	0.864814	0.194867	Pik3c2a	2	non-coding|cds	198
chr9	83988775	84012619	circ_9397	232	+	0.361925	0.0607629	0.83447	0.0389735	0.361925	0.0455721	0.576543	0.103929	0.294902	0.0759536	0.546198	0.0519647	Bckdhb	5	cds	608
chr5	121745722	121749229	circ_6275	230	+	0.205889	0.0487053	0.243519	0	0.363334	0.0608816	0.429058	0	0.484446	0.0852343	0.649385	0.176591	Atxn2	4	cds	320
chr3	66994516	66996590	circ_10707	229	+	0.140726	0	0.314627	0	0.460557	0.0747862	0.435638	0	0.486144	0.0872506	0.68976	0.141402	Rsrc1	2	5utr-cds	322|316
chr2	129810487	129811237	circ_14344	228	+	0.15075	0.0407519	0.593446	0.146116	0.336288	0.0407519	0.411779	0	0.255115	0.190175	0.508668	0.0852343	Stk35	1	cds-3utr	750
chr5	146259504	146271735	circ_4347	228	+	0.121377	0	0.241284	0	0.849642	0.168885	0.857897	0.0607629	0.318616	0.077947	0.37533	0.151907	Cdk8	3	5utr-cds|cds	328
chr15	73391758	73394744	circ_12641	226	-	0.21267	0.0606887	0.350761	0.0402139	0.622819	0	0.662549	0.0938325	0.410149	0.13655	0.428708	0.134046	Ptk2	3|2	5utr|non-coding	323|219
chr5	77267931	77268823	circ_9453	225	+	0.158292	0.0579808	0.815037	0.0726669	0.401819	0.0231923	0.230927	0.0484446	0.316585	0.0695769	0.638446	0.0726669	Rest	1	5utr-cds	892
chr11	70874745	70884968	circ_5412	222	+	0.151907	0	0.311788	0	0.668392	0.0455165	0.662549	0.0670232	0.334196	0.0758609	0.571611	0.187665	Rabep1	2	cds|5utr-cds	333
chr19	4784723	4794009	circ_14688	220	-	0.285263	0.109	0.779285	0.197135	0.271679	0.0484446	0.353114	0.0463846	0.203759	0.0605557	0.316585	0.0695769	Rbm14-rbm4|Rbm4		non-coding|5utr-cds
chr7	46801671	46808879	circ_1011	219	+	0.182066	0.077947	0.294902	0.0759536	0.788953	0.0389735	0.804279	0.0455721	0.273099	0.0259823	0.442353	0.0455721	Gtf2h1	6	5utr-cds	849
chr11	84193078	84195687	circ_16438	218	+	0.139154	0.0271679	0.230112	0	0.637788	0.108672	0.702446	0.073058	0.231923	0.0815037	0.327001	0.0608816	Acaca	2	cds|non-coding	297
chr1	181956393	181961919	circ_2057	217	-	0.206998	0.0347885	0.597694	0.0484446	0.413995	0.0347885	0.502606	0.0484446	0.219174	0.0811731	0.543358	0.0726669	Enah	2	cds	344
chr8	84864057	84864552	circ_13344	217	+	0.137108	0.0726063	0.223887	0	0.59829	0.0484042	0.494908	0	0.324074	0.0847073	0.577393	0.0639663	Farsa	3	cds	338
chr1	190966202	190966985	circ_5928	214	-	0	0	0	0	0.974077	0.203759	0.775113	0.0608816	0.185538	0.0271679	0.242223	0.0974106	Vash2	2	cds	132
chr5	106618070	106619642	circ_18001	213	-	0.0249287	0	0.0471341	0	0.760326	0.0968084	0.83663	0.0895528	0.236823	0.0605052	0.377073	0.051173	Zfp644		cds-3utr
chr17	26266282	26267358	circ_4791	212	+	0.261752	0	0.282805	0	0.461182	0.0363031	0.306372	0.0383798	0.423789	0.0968084	0.577393	0.0895528	Luc7l	2	cds	255
chr17	75065910	75066202	circ_3477	212	+	0	0	0.091033	0	0.268093	0.0607629	0.470337	0.0389735	0.589804	0.167098	1.28963	0.103929	Ltbp1	1	cds	292
chr18	75114789	75126919	circ_15810	212	+	0.0758609	0.0519647	0.20107	0.0455721	0.925503	0.194867	0.710446	0.106335	0.257927	0.0259823	0.321712	0.0911443	Dym	5	cds	697
chr5	123744954	123745589	circ_2741	212	-	0	0	0.0608816	0	1.12747	0.0968891	1.07152	0.0695769	0.13584	0.0484446	0.0608816	0.0347885	Rsrc2	2	non-coding|5utr	250
chr5	35935551	35936132	circ_13261	212	+	0.0255865	0	0.0242021	0	0.767595	0.0623218	0.738164	0.0471341	0.204692	0.0872506	0.592951	0.0707011	Afap1	2	5utr-cds	224
chr3	5241669	5245645	circ_17414	211	+	0	0	0	0	0.43599	0.127933	0.511039	0.22992	0.341722	0.153519	0.673076	0.108909	Zfhx4	2	5utr-cds	3055
chr9	32181841	32208265	circ_13161	210	+	0.137108	0	0.306372	0.051173	0.710469	0.0484042	0.659877	0.102346	0.149572	0.0605052	0.318155	0	Arhgap32	5	cds	514
chr19	57751629	57777945	circ_7445	207	+	0	0.0383798	0.0249287	0	0.683444	0.115139	0.847577	0	0.282805	0.0767595	0.461182	0	Atrnl1	4	cds	394
chr9	22643744	22679064	circ_2067	207	+	0.0605052	0.0353506	0.319831	0.0373931	0.762366	0.023567	0.678043	0.0623218	0.157314	0.0471341	0.294245	0.0997149	Bbs9	6|7	cds	771|786
chr2	144255339	144255604	circ_4939	206	-	0.393935	0.0605557	0.535758	0	0.271679	0.0242223	0.146116	0.0463846	0.366767	0.0968891	0.572287	0.0927692	Snx5	2	cds	182
chr14	47016276	47016795	circ_4483	203	+	0	0	0	0	0.417461	0.0407519	0.557113	0.0487053	0.313096	0.0950877	0.859891	0.109587	Samd4	1	cds|5utr-cds	519
chr17	86098511	86120746	circ_9742	202	-	0.136716	0.0455165	0.4417	0.0804279	0.653201	0.091033	0.545629	0.0268093	0.182289	0.13655	0.402726	0.0670232	Srbd1	7	cds	802
chr5	110234346	110250807	circ_9463	202	+	0.051173	0	0.145213	0.0589176	0.47335	0.0498575	0.45984	0.0824847	0.371004	0.137108	0.58085	0.0824847	Ankle2	8	cds	1531|1534
chr9	63616685	63619231	circ_12787	202	+	0.187665	0	0.515854	0.077947	0.335116	0.106335	0.743437	0.0259823	0.268093	0.106335	0.455165	0.103929	Aagab	4	cds	462
chr13	107738371	107748363	circ_14473	201	-	0	0	0.0455721	0	0.766479	0	0.683582	0.091033	0.363753	0.120642	0.653201	0.121377	Zswim6	5|4	cds	912|765
chr3	89001772	89007877	circ_11473	201	+	0.0303443	0	0.0938325	0	0.743437	0.0519647	0.710446	0.0455721	0.515854	0.077947	0.5764	0	Ash1l	2	cds	838
chr12	82340661	82342499	circ_4034	200	+	0	0	0.133112	0	0.614076	0.0747862	0.617153	0.117835	0.294245	0.0498575	0.447739	0.117835	Sipa1l1	1	5utr-cds	1838
chr9	64160820	64161441	circ_15744	200	-	0.353506	0.051173	0.772791	0.133112	0.212103	0	0.174501	0.0484042	0.306372	0.0255865	0.336538	0.0242021	Zwilch	2	cds	227
chr13	63015025	63015963	circ_2768	199	+	0.0484446	0	0.139154	0	0.629779	0.0487053	0.463846	0.0407519	0.399668	0.109587	0.487038	0	2010111I01Rik	1	5utr-cds	938
chr15	89268502	89269962	circ_15943	199	+	0	0	0	0	0.895478	0.0589176	1.06184	0.0498575	0.145213	0	0.166312	0.0997149	Ppp6r2	2	cds	280
chr1	89627760	89634294	circ_14566	198	+	0.0487053	0	0.0815037	0	0.82799	0.0231923	0.937293	0.0363334	0.170469	0.0463846	0.312431	0.0605557	Agap1	3	cds	363
chr19	56574757	56576284	circ_9176	197	+	0.137108	0.0484042	0.271021	0	0.386395	0.0363031	0.377073	0	0.461182	0.0484042	0.565609	0.051173	Nhlrc2	2	cds	252
chr9	22024673	22036860	circ_8223	195	-	0	0	0	0	0.707011	0.140726	0.79772	0.0726063	0.247454	0.0383798	0.311609	0.0605052	Elavl3	5	cds	743
chr2	69047144	69071438	circ_3646	194	+	0	0	0.0243527	0	0.869373	0.0605557	0.669698	0.0927692	0.176591	0.0605557	0.474877	0.0347885	Cers6	4	cds	380
chr3	51299782	51326035	circ_5046	194	-	0.140726	0.0373931	0.157314	0	0.575696	0.0747862	0.653457	0.117835	0.179106	0.0997149	0.326728	0.0353506	Elf2	4	non-coding	587
chr5	43758221	43773659	circ_8194	194	-	0.106205	0.0519647	0.321712	0.136716	0.394477	0.0389735	0.321712	0.0759536	0.257927	0.0909381	0.804279	0.121526	Fbxl5	8	cds	1763|1760
chr12	4961217	5006791	circ_13743	192	+	0.0242223	0	0.104365	0	0.884113	0.0852343	0.718961	0.0815037	0.193778	0.036529	0.127558	0.0407519	Atad2b	9|10	cds-3utr|cds	1171|1170
chr1	38107567	38108467	circ_121	190	-	0.307038	0.0249287	0.278324	0.0353506	0.217485	0	0.278324	0.023567	0.396591	0.0997149	0.629255	0.0589176	Rev1	2	5utr-cds	191
chr3	56057949	56091120	circ_11596	189	-	0	0	0.0303814	0	0.714514	0.0536186	1.01778	0.091033	0.103929	0.0402139	0.546866	0.121377	Nbea	9	cds	1277
chr4	9281387	9282012	circ_5257	189	+	0	0	0	0	1.09587	0.0463846	0.815037	0.0968891	0.158292	0	0.190175	0	Clvs1	1	5utr-cds	625
chr6	52619976	52630349	circ_1778	189	-	0.227861	0	0.597594	0.134046	0.531675	0.0303443	0.376744	0.0268093	0.379768	0.0455165	0.246832	0.0402139	Hibadh	3	cds	393
chr15	35099433	35115645	circ_13364	188	-	0.168885	0	0.273433	0	0.610585	0.107237	0.531675	0	0.350761	0.0938325	0.470912	0.0303443	Stk3	3	cds	325
chr2	24631898	24639210	circ_11798	188	-	0	0	0	0	0.957015	0.106205	0.883399	0.0268093	0.243051	0.0455165	0.33777	0.0402139	Cacna1b	5	cds	548
chr9	108533586	108534618	circ_5263	188	+	0	0	0.117835	0	0.635683	0.0847073	0.648094	0.0639663	0.249287	0.0484042	0.40064	0.0255865	Qrich1	1	cds	1032
chr1	87880367	87881939	circ_5333	187	+	0.121377	0	0.134046	0	0.576543	0.0519647	0.536186	0.0607629	0.303443	0.0649558	0.656828	0.136716	Dgkd	2	cds	192
chr1	190885333	190899571	circ_9992	186	-	0.0363031	0	0.153519	0	0.556648	0.0589176	0.665249	0.0373931	0.266223	0.0707011	0.422177	0.0498575	Rps6kc1	3	cds	331
chr16	17015897	17018475	circ_13150	186	+	0	0	0.0536186	0	0.728264	0.0649558	0.831088	0.106335	0.303443	0.0909381	0.415544	0.0303814	Mapk1	2	cds	373
chr14	54897120	54897272	circ_12394	185	+	0.112179	0.0605052	0.153186	0.0383798	0.585825	0	0.530259	0.051173	0.19943	0.0605052	0.412423	0.0383798	Pabpn1	1	cds	152
chr8	87859283	87904548	circ_3140	185	-	0	0	0	0	0.730558	0.122256	0.981003	0.0487053	0.162346	0	0.169556	0	Zfp423	2	cds	261
chr1	91384564	91385346	circ_423	184	-	0.106052	0	0.137108	0.0363031	0.565609	0.0639663	0.585825	0	0.23567	0.0895528	0.39886	0.0242021	Ilkap	2	cds	201
chr17	86488159	86496111	circ_13641	183	+	0	0	0	0	0.714557	0.13394	0.637788	0.0815037	0.193778	0.036529	0.313096	0.0815037	Prkce	4	cds	614
chr6	127468031	127478129	circ_12988	183	+	0.0259823	0	0.0607629	0.0303443	0.67554	0.0670232	0.85068	0	0.207859	0.0670232	0.592438	0.0303443	Parp11	6	5utr-cds	651
chr6	134758618	134761434	circ_2018	183	-	0.124644	0	0.353506	0.0383798	0.249287	0	0.271021	0	0.28668	0.0605052	0.63631	0.191899	Dusp16	2	5utr-cds	728
chr11	8518198	8519570	circ_18445	181	-	0.39886	0.0726063	0.60096	0.191899	0.19943	0	0.212103	0	0.174501	0	0.294588	0.051173	Tns3	3	cds	301
chr2	169883525	169886459	circ_7183	180	+	0	0	0	0	1.20007	0.13655	0.805452	0.120642	0.136716	0	0.11692	0.0402139	Tshz2		cds
chr10	50748805	50767507	circ_7415	179	+	0	0	0.0649558	0	0.729154	0.121377	0.649558	0.0670232	0.243051	0.0303443	0.519647	0.0670232	Ascc3	6	cds	765
chr7	114058539	114060419	circ_18379	179	-	0.109	0	0.197135	0	0.387557	0.0608816	0.336288	0.0271679	0.254334	0.0974106	0.603	0.0543358	Rras2	3	cds|non-coding	300
chr11	96322110	96323445	circ_10582	177	+	0	0	0	0	0.205718	0.0589176	0.422177	0.0373931	0.435638	0.176753	0.742009	0.124644	Hoxb3		5utr
chr17	30513555	30530365	circ_16597	177	-	0.0268093	0.0455721	0.197238	0.0259823	0.5764	0.0455721	0.69792	0.129912	0.308307	0.0911443	0.34896	0.0389735	Btbd9	5	5utr-cds	1181
chr4	123536201	123554365	circ_10735	177	-	0.194821	0	0.611278	0.0363334	0.328761	0.0347885	0.312431	0	0.158292	0.0463846	0.556942	0.0242223	Macf1	4	cds	323
chr10	120947203	120952255	circ_2066	176	-	0.13584	0.0363334	0.316585	0	0.706366	0	0.304408	0.0927692	0.326015	0.0726669	0.267879	0	Lemd3	3	cds	173
chr11	69649727	69651723	circ_224	176	+	0.174501	0.0242021	0.212103	0.0255865	0.186966	0	0.23567	0	0.336538	0.0726063	0.730578	0.127933	Fxr2	5	cds	825
chr17	66436079	66438391	circ_7549	176	-	0.173942	0.0543358	0.242223	0	0.371077	0	0.278556	0.036529	0.359481	0	0.508668	0.073058	Soga2	2	cds	384
chr4	44133639	44137661	circ_4448	176	-	0	0	0.0911443	0	0.766479	0.0402139	0.744345	0	0.311788	0	0.501294	0.0303443	Rnf38	3	cds	314
chr7	130218997	130242644	circ_12675	176	-	0	0	0	0	0.459557	0.0383798	0.511039	0.0605052	0.306372	0.102346	0.585825	0.0847073	Fgfr2	4	cds	639
chr14	119044499	119077751	circ_14165	175	-	0	0	0	0	0.612743	0.051173	0.747862	0.205718	0.223887	0.0383798	0.224359	0.0242021	Uggt2	12	cds	1358
chr16	14138342	14140372	circ_3593	174	-	0.0363031	0.023567	0.115139	0	0.568749	0.0353506	0.562903	0	0.217819	0	0.55011	0.0623218	Marf1	2	cds	369
chr15	73259547	73268893	circ_16162	173	-	0	0	0.0268093	0	0.819297	0.103929	0.991944	0.167098	0.151722	0	0.187665	0	Ptk2	5	cds	493
chr18	78856483	78859931	circ_7257	173	-	0	0	0	0	0.884113	0.036529	0.672577	0.176591	0.242223	0	0	0.0815037	Setbp1	1	cds	3448
chr2	32182457	32183300	circ_13968	172	+	0.107237	0	0.364132	0.0519647	0.428949	0	0.500682	0	0.335116	0	0.531026	0.142903	Prrc2b	2	5utr-cds	347
chr4	150406195	150406664	circ_10615	171	+	0.0389735	0	0.0759536	0	0.467682	0.0804279	0.622819	0.121377	0.33777	0.0670232	0.531675	0.091033	Rere	1	5utr-cds	469
chr8	106078603	106079741	circ_13643	171	+	0.036529	0	0.0679198	0	0.608816	0.0811731	0.353183	0.0968891	0.316585	0.0811731	0.489022	0.0363334	Nfatc3	1	cds	1138
chr1	178678825	178679359	circ_13715	170	+	0	0	0	0	0.762366	0.0353506	0.62687	0.0747862	0.145213	0	0.345418	0.124644	Kif26b	1	cds	534
chr1	89663660	89671271	circ_14517	170	+	0.0255865	0	0.0605052	0	0.818768	0.112179	0.605052	0.117835	0.166312	0	0.205718	0	Agap1	3	cds	377
chr11	78319985	78321766	circ_11863	170	+	0.120642	0.0303814	0.500682	0.0909381	0.107237	0	0.106205	0	0.308307	0.197479	0.895158	0.11692	Spag5	7	cds	713
chr4	82835445	82854115	circ_4261	170	-	0.0303814	0.0758609	0.194867	0	0.820299	0.121377	0.649558	0.0402139	0.21267	0.0758609	0.142903	0.0402139	Zdhhc21	5	5utr-cds	694
chr19	57751629	57797503	circ_17986	169	+	0	0	0	0	0.828621	0.084778	0.803638	0	0.13584	0.0605557	0.243527	0	Atrnl1	5	cds	473
chr6	84989324	85005036	circ_12028	169	-	0.0373931	0	0.153186	0	0.79772	0.0726063	0.553826	0.0639663	0.124644	0.0847073	0.164969	0	Exoc6b	4	cds|5utr-cds	390
chr1	64550848	64576329	circ_13405	168	+	0	0	0.0911443	0	0.428708	0.0402139	0.410149	0.0455165	0.324779	0.0670232	0.881062	0.121377	Creb1	7|6	5utr-cds	889|847
chr19	45630864	45640521	circ_5186	168	-	0.109587	0	0.0815037	0	0.535758	0.0347885	0.665614	0.0605557	0.23135	0.0463846	0.298847	0.084778	Fbxw4	4	cds	510
chr4	56906214	56912130	circ_8603	168	-	0.230279	0	0.375133	0.0471341	0.371004	0.0623218	0.205718	0.0353506	0.268658	0.0249287	0.387234	0.0707011	Tmem245	3	cds	273
chr11	8478224	8479665	circ_8165	166	-	0.424821	0.168885	0.857897	0.0607629	0.288271	0.0519647	0.227879	0	0.091033	0	0.147451	0	Tns3	3	cds	360
chr2	156745834	156749356	circ_6918	165	+	0.0605052	0	0.051173	0	0.774467	0.0471341	0.498937	0.0872506	0.193617	0	0.294245	0.0373931	Dlgap4	3|1	cds|5utr-cds	864|855|3522
chr3	59031545	59042413	circ_17749	165	+	0	0.0259823	0.0536186	0	0.622059	0.077947	0.482567	0.121526	0.318616	0	0.549591	0.0911443	Med12l	4|3	cds	490|457
chr10	90042545	90077142	circ_11689	164	+	0	0	0	0	1.00032	0.0938325	0.926634	0.091033	0.0519647	0	0.136716	0	Anks1b	6	cds	913
chr14	45244154	45246516	circ_4446	164	+	0	0	0	0	0.677659	0.0589176	0.818768	0.0623218	0.157314	0.0471341	0.191899	0.0249287	Gpr137c	2	cds	273
chr8	77344639	77365160	circ_10034	164	-	0	0	0.0895528	0	0.314627	0.0589176	0.358211	0.0498575	0.423537	0.106052	0.537317	0.0997149	Arhgap10	5	cds	488
chr9	3634438	3635157	circ_15949	164	+	0	0	0.0407519	0	0.59664	0.0695769	0.801453	0.0605557	0.170469	0.0463846	0.258095	0.0605557	Gucy1a2	1	cds	719
chr11	104350486	104378826	circ_518	163	-	0.13584	0.0726669	0.389642	0.0347885	0.298847	0.0363334	0.377466	0.0463846	0.176591	0.0484446	0.255703	0.162346	Kansl1	5	cds	716
chr15	85391637	85393506	circ_15968	163	+	0.0968891	0	0.243519	0.0271679	0.436001	0	0.440654	0	0.302779	0	0.347885	0.0407519	Atxn10	2	cds	279
chr2	28543553	28544386	circ_1246	162	+	0.0498575	0	0	0	0.635683	0.0605052	0.530259	0.0639663	0.174501	0.0363031	0.365289	0.051173	Ralgds	2	cds	592
chr18	67545614	67587859	circ_8505	161	-	0.0243527	0	0.0815037	0	0.669698	0.0463846	0.570526	0.0363334	0.194821	0.0695769	0.258095	0.0968891	Spire1	3	cds	395
chr14	30482192	30484586	circ_15544	159	+	0.121377	0.0259823	0.0938325	0	0.773781	0	0.589804	0.106335	0.257927	0.0649558	0.17426	0.0759536	Dcp1a	2	cds	169
chr15	99149633	99149930	circ_2572	159	+	0.0255865	0.0373931	0.133112	0.0353506	0.729216	0	0.653457	0.0707011	0.102346	0	0.145213	0.0353506	Spats2	1	5utr-cds	297
chr5	31466231	31468240	circ_1523	159	+	0.0259823	0	0.0303814	0	0.77947	0.0670232	0.622819	0.0606887	0.233841	0.0268093	0.303814	0.0758609	Zfp512	4	cds|5utr	401
chr9	22036311	22036860	circ_11372	159	-	0	0	0	0	0.805452	0.0804279	0.683582	0.0303443	0.233841	0.0536186	0.258242	0.0758609	Elavl3	2	cds	324
chr9	58978624	58990508	circ_8041	159	-	0.0695769	0.0543358	0.157445	0	0.197135	0	0.205889	0.0487053	0.347885	0.108672	0.605557	0.121763	Neo1	4	cds	885
chr10	67157906	67189849	circ_4255	158	+	0.104365	0	0.205889	0.0487053	0.347885	0.0271679	0.436001	0.0243527	0.208731	0.0950877	0.31489	0.0852343	Jmjd1c	2	5utr|cds	279
chr11	26397745	26434500	circ_13711	157	+	0.121526	0.0606887	0.311788	0.0268093	0.455721	0	0.363753	0.0670232	0.258242	0.0758609	0.389735	0.0536186	Fancl	6	cds|non-coding	444
chr11	98263469	98267858	circ_1043	157	+	0.0911443	0.0606887	0.324779	0.0670232	0.729154	0.0606887	0.33777	0.0402139	0.167098	0.0606887	0.272814	0	Cdk12	3	non-coding	322
chr18	77097248	77105889	circ_5447	156	+	0.121526	0	0.272814	0	0.516484	0	0.55862	0.0804279	0.319005	0.0455165	0.194867	0.0670232	Pias2	2	cds|non-coding	560
chr8	85875633	85879810	circ_8520	154	+	0.151907	0.091033	0.350761	0.0268093	0.303814	0	0.363753	0.0536186	0.303814	0.0455165	0.376744	0.0670232	Phkb	3	non-coding|cds	329
chr2	142739522	142740991	circ_4406	153	-	0.0942682	0	0.0997149	0	0.506692	0.0383798	0.511039	0	0.271021	0.051173	0.261752	0.0242021	Kif16b	2	cds	172
chr2	37624172	37647285	circ_11084	153	-	0	0	0.0695769	0.0815037	0.617668	0.0974106	0.487038	0.0543358	0.145334	0.036529	0.173942	0.0815037	Strbp	9	non-coding|5utr-cds	1212
chr2	34204779	34224646	circ_1314	152	-	0	0	0	0	0.710469	0.0605052	0.671661	0.0639663	0.124644	0	0.212103	0	Pbx3	3	cds	569
chr3	27141625	27145059	circ_10851	152	-	0.318155	0.051173	0.299145	0.0484042	0.176753	0	0.19943	0	0.259238	0.051173	0.349002	0.0968084	Ect2	2	cds	182
chr5	103783123	103784513	circ_16375	152	+	0.181516	0.0824847	0.844355	0.174501	0.108909	0.023567	0.127933	0.0373931	0.0968084	0	0.166312	0.0623218	Aff1	2	cds	979
chr1	66801048	66802168	circ_8636	151	-	0	0	0	0	0.424821	0.0909381	0.536186	0.106335	0.182066	0.194867	0.482567	0.0911443	Kansl1l	1	5utr-cds	1120
chr13	63061034	63068285	circ_5258	150	+	0.0402139	0.0455721	0.0606887	0	0.656828	0.0455721	0.69792	0.077947	0.187665	0.0303814	0.242755	0.0519647	2010111I01Rik	2	cds	406
chr2	146889020	146891284	circ_6995	150	+	0.0303443	0.0259823	0.187665	0	0.606887	0.0519647	0.656828	0.0607629	0.13655	0.0389735	0.254688	0.0607629	Kiz	2	cds	950
chr9	14571622	14575439	circ_12827	150	-	0.0606887	0	0.134046	0	0.470337	0.0519647	0.348521	0	0.242755	0.0519647	0.710446	0.0303814	Amotl1	3	cds	524
chr13	84251229	84260240	circ_14010	149	+	0.0670232	0	0.121377	0	0.603209	0.0455721	0.439993	0.0519647	0.308307	0.0759536	0.288271	0.103929	Tmem161b	3	non-coding|cds	286
chr6	65855948	65870469	circ_8019	149	+	0.127933	0.0498575	0.278324	0.0707011	0.294245	0	0.266223	0.0589176	0.255865	0	0.363031	0.0707011	Prdm5	6	cds	795
chr2	31604613	31605343	circ_15245	147	+	0.0767595	0.0373931	0.12101	0	0.601283	0.0249287	0.471941	0.0353506	0.127933	0	0.326728	0	Fubp3	2	cds	204
chr12	8698090	8706041	circ_1722	146	+	0.174501	0	0.23567	0.051173	0.162037	0	0.318155	0.051173	0.28668	0.0847073	0.306372	0.102346	Pum2	2|4	5utr-cds|5utr	178|377
chr13	93341755	93356079	circ_9620	146	+	0.0242021	0	0.179106	0	0.471941	0.0824847	0.537317	0	0.133112	0.023567	0.307038	0.0623218	Homer1	4	cds	522
chr5	118671012	118680971	circ_4230	146	+	0.179106	0	0.302526	0.023567	0.243072	0.0623218	0.375133	0	0.268658	0.0373931	0.314627	0	Med13l	2	cds	169
chr5	81688508	81694627	circ_9029	146	+	0	0	0	0	0.629779	0.0852343	0.510231	0.0271679	0.145334	0	0.313096	0.0271679	Lphn3	4	cds	693
chr3	56085241	56091120	circ_10926	145	-	0	0	0	0	0.463846	0	0.508668	0.0852343	0.243519	0.0543358	0.278556	0.0974106	Nbea	5	cds	678
chr7	73514089	73519708	circ_5359	145	-	0.0726669	0	0.139154	0.0407519	0.448112	0.0487053	0.510231	0	0.181667	0.0243527	0.208731	0.0543358	Chd2	3	cds	381
chr1	38053615	38085652	circ_7058	144	-	0	0	0.0909381	0	0.486103	0.0606887	0.207859	0	0.501294	0.0606887	0.532638	0.0938325	Rev1	16	5utr-cds|cds	3011|2431
chr11	4517740	4531305	circ_13941	144	-	0.0909381	0	0.288624	0.0455165	0.298797	0.0402139	0.440531	0.0303443	0.22085	0.0536186	0.42534	0.13655	Mtmr3	5	5utr-cds|non-coding	541
chr9	42437114	42444588	circ_12570	144	-	0.0605557	0	0.115962	0.0271679	0.363334	0.073058	0.347885	0.0407519	0.193778	0.0487053	0.440654	0	Tbcel	4	cds	683
chr1	92148255	92148494	circ_2876	143	-	0.0679198	0	0.170469	0	0.434686	0	0.304408	0.0695769	0.271679	0.084778	0.377466	0.0347885	Hdac4	1	5utr-cds	239
chr16	63652214	63653578	circ_9241	143	-	0	0	0	0	0.438348	0.0463846	0.543358	0.0363334	0.206998	0.0231923	0.475438	0.0726669	Epha3	2	cds	492
chr9	86422840	86440754	circ_6926	143	-	0.0407519	0	0.206998	0.0347885	0.461854	0.0726669	0.377466	0.0695769	0.230927	0.0363334	0.206998	0.0695769	Ube2cbp	5	cds	582
chr6	31418930	31433131	circ_17922	142	+	0.0243527	0	0.0950877	0	0.316585	0.0579808	0.51619	0.0726669	0.267879	0.0463846	0.353183	0.0726669	Mkln1	5	cds	605
chr6	47551731	47558294	circ_4431	142	-	0.0347885	0	0.0484446	0	0.429058	0.0407519	0.411779	0.0487053	0.220327	0.0950877	0.290667	0.0852343	Ezh2	5	cds	646
chr9	100705152	100712540	circ_5518	142	+	0.319005	0.0455165	0.350761	0.0938325	0.106335	0.0455165	0.11692	0	0.319005	0.0758609	0.454691	0.0536186	Stag1	2	5utr-cds|non-coding|5utr	205
chr1	155953153	155962560	circ_5728	141	-	0.0243527	0	0.0815037	0.0605557	0.328761	0.0463846	0.543358	0.084778	0.206998	0.0811731	0.326015	0.0242223	Cep350	5	5utr-cds	1016
chr12	24878190	24934622	circ_15224	141	+	0.0623218	0	0.023567	0	0.548432	0.0242021	0.542042	0.0767595	0.162037	0.0242021	0.212103	0.0383798	Mboat2	4|3	cds	376|280
chrX	93620504	93626612	circ_12926	141	-	0.281498	0.0911443	0.667576	0.0909381	0.120642	0	0.182066	0	0.17426	0.0455721	0.318616	0.0649558	Pola1	3	cds	303
chr1	13221306	13224713	circ_2001	140	-	0.0536186	0	0.0606887	0	0.442353	0.0759536	0.439993	0.0389735	0.20107	0.167098	0.424821	0.103929	Ncoa2	2	5utr-cds	278
chr14	65209691	65212223	circ_16791	140	-	0	0	0.0373931	0	0.318155	0	0.336538	0.0363031	0.282805	0.115139	0.511039	0.0726063	Fzd3	2	cds	383
chr16	33466854	33468183	circ_6100	140	+	0.0484446	0	0.127558	0.0271679	0.42389	0.0487053	0.313096	0.0407519	0.193778	0.121763	0.3015	0.0271679	Zfp148	2	cds	208
chr18	5633203	5705243	circ_15915	140	+	0.108909	0.023567	0.204692	0	0.326728	0.0589176	0.409384	0.0498575	0.22992	0	0.230279	0.0997149	Zeb1		cds|5utr-cds
chr18	71542244	71549151	circ_13421	140	-	0	0	0	0	0.411779	0.0608816	0.475442	0.0407519	0.242223	0.0243527	0.405865	0	Dcc	3	cds	338
chr19	28665752	28666236	circ_15488	140	-	0.0649558	0	0.0759536	0	0.454691	0	0.653201	0.106205	0.168885	0	0.440531	0.0455165	Glis3	1	5utr-cds|5utr	484
chr1	89604597	89634294	circ_13734	139	+	0.0872506	0	0.129619	0	0.461182	0.0363031	0.518475	0	0.174501	0.0484042	0.223887	0	Agap1	5	cds	510
chr2	147024714	147026439	circ_432	139	+	0.162037	0	0.271021	0.051173	0.361467	0	0.377073	0	0.211894	0.0847073	0.164969	0	Xrn2	3	cds|5utr	283
chr15	96609855	96624169	circ_157	138	-	0.073058	0	0.163007	0	0.316585	0.0463846	0.543358	0.0605557	0.146116	0.0463846	0.326015	0.0605557	Slc38a1	3	5utr-cds	406
chr19	56570415	56576284	circ_10888	138	+	0.0455165	0	0.308307	0.0607629	0.379304	0.0389735	0.281498	0.0455721	0.151722	0.103929	0.415544	0.106335	Nhlrc2	3	cds	708
chr3	29148346	29153601	circ_1655	138	+	0	0	0	0	0.556648	0.023567	0.665249	0.0498575	0.145213	0.023567	0.230279	0.0249287	Egfem1	3	cds	350
chr4	150431522	150439468	circ_16985	138	+	0.13655	0.0259823	0.241284	0	0.379304	0.0909381	0.348521	0.0607629	0.151722	0	0.442353	0.0607629	Rere	2	cds	197
chr17	50606294	50611195	circ_8085	137	+	0	0	0	0	0.523503	0.0484042	0.377073	0.0255865	0.186966	0.0484042	0.424207	0.0255865	Plcl2	2	cds	2691
chr1	175121727	175153230	circ_1570	136	-	0	0	0	0	0.737256	0.0455721	0.773781	0.103929	0.147451	0	0.121377	0	Rgs7	5	cds	383
chr5	73194985	73221072	circ_9736	136	-	0.122256	0.0484446	0.255703	0	0	0	0.487053	0.0463846	0.271679	0.109	0.292232	0.0579808	Fryl	2	5utr	293
chr19	34840756	34841109	circ_9833	135	-	0.0974106	0	0.203759	0.0484446	0.377466	0	0.353183	0.0363334	0.158292	0.0695769	0.339599	0.0484446	Pank1	1	cds	353
chr8	86860425	86862110	circ_4710	135	-	0.0363031	0	0.115139	0.0872506	0.290425	0.0471341	0.332625	0.0373931	0.157314	0.0942682	0.371004	0.112179	N4bp1	1	5utr-cds|cds	1685
chr12	3442473	3457209	circ_16177	134	+	0.31489	0.0243527	0.591404	0.0950877	0.145334	0.0243527	0.115962	0	0.0726669	0.073058	0.139154	0	Asxl2	3|4	cds	340|343
chr2	37469376	37475466	circ_9867	134	+	0.167098	0	0.272814	0.0938325	0.349386	0.0455165	0.324779	0	0.136716	0.0606887	0.324779	0.0804279	Rabgap1	4	5utr-cds	800
chr4	136568572	136577204	circ_682	134	-	0.0909381	0	0.243051	0	0.285806	0.0268093	0.303814	0.091033	0.207859	0.0402139	0.577247	0.0606887	Kdm1a	6	cds	590
chr5	36571295	36572037	circ_4942	134	-	0.160856	0.0607629	0.318616	0	0.281498	0.0607629	0.34896	0.0259823	0.20107	0	0.439993	0.0389735	Tbc1d14	1	5utr-cds|cds	742
chr8	73214124	73214312	circ_13242	134	-	0.176753	0	0.186966	0.0363031	0.365289	0.0383798	0.361467	0.0242021	0.0471341	0.0383798	0.311609	0.0484042	Large	1	5utr-cds	188
chr19	28354205	28357952	circ_10360	133	-	0.0268093	0	0.0303443	0	0.388735	0.106335	0.728264	0.103929	0.107237	0.0607629	0.34896	0.0259823	Glis3	2	cds	273
chr4	87840681	87841389	circ_17493	133	-	0	0	0	0	0.326728	0.0942682	0.447764	0.0997149	0.242021	0	0.307038	0.137108	Mllt3	1|3	cds|5utr-cds	708|670
chr5	117500712	117505639	circ_1663	133	+	0	0	0.023567	0	0.511039	0.0242021	0.612743	0.115139	0.112179	0.0726063	0.117835	0.0255865	Ksr2	2	cds	292
chr5	150532054	150532402	circ_16982	133	+	0.179106	0.0373931	0.254122	0.0353506	0.255865	0	0.254122	0.0353506	0.127933	0.0747862	0.338829	0.0471341	Brca2	2	cds	153
chr7	110027070	110031766	circ_1368	133	+	0.182289	0.0303443	0.467682	0	0	0	0.207859	0.0268093	0.349386	0.0455165	0.467682	0.0402139	Ipo7	3	cds	395
chr9	64204430	64214609	circ_3844	133	-	0.258095	0.0484446	0.413995	0.0695769	0.108672	0.0363334	0.206998	0	0.163007	0.0242223	0.340937	0	Map2k1	4	cds	488
chr1	16366078	16463194	circ_14297	132	-	0	0	0.0243527	0	0.692782	0.0363334	0.608816	0.0927692	0.0815037	0	0.146116	0	Stau2	8	cds	1108
chr12	111592576	111618383	circ_2835	132	+	0.0997149	0	0.129619	0	0.436253	0	0.306372	0	0.274216	0.0605052	0.259238	0.0383798	Mark3	4	cds	361
chr4	117582599	117615241	circ_387	132	+	0	0	0.106335	0	0.532638	0.0536186	0.63801	0.091033	0.0909381	0.0804279	0.288624	0	Eri3	4	cds|5utr-cds	342
chr4	136770955	136774644	circ_2894	132	-	0.0605052	0	0.0383798	0	0.314627	0.023567	0.371004	0.0623218	0.181516	0.0589176	0.498937	0.0373931	Ephb2	2	cds	750
chr7	14563291	14609339	circ_12410	132	-	0	0	0	0	0.629255	0	0.409384	0.0747862	0.0968084	0.0942682	0.268658	0.0623218	Nlrp5-ps	11	non-coding	1378
chr9	10144088	10172122	circ_16317	132	-	0	0	0	0	0.624527	0.102346	0.79772	0.0605052	0.023567	0	0	0	Cntn5	3	cds	519
chr9	89601041	89603394	circ_14271	132	-	0	0	0	0	0.520345	0.141402	0.639663	0.0498575	0.0363031	0.0589176	0.102346	0.0872506	AF529169	1	5utr-cds	2353
chrX	69544408	69545269	circ_17208	132	+	0	0	0	0	0.652456	0.174501	0.641356	0.106052	0.0383798	0	0.0242021	0	Aff2	1	cds	861
chr19	38523914	38525452	circ_12501	131	+	0	0	0.0606887	0	0.442353	0.0303814	0.56137	0.0259823	0.17426	0.0759536	0.439993	0.077947	Plce1		5utr-cds
chr6	100611735	100637122	circ_7538	131	-	0.169556	0.13394	0.556615	0.0407519	0.133223	0.0487053	0.0695769	0	0.133223	0.0608816	0.208731	0	Shq1	4	cds	454
chr15	72999971	73031643	circ_2987	130	-	0.0463846	0	0.0605557	0	0.440654	0.0407519	0.678224	0	0.115962	0	0.169556	0	Trappc9	4	cds	609
chr18	54946552	54946808	circ_7983	130	-	0	0	0	0	0.407519	0	0.292232	0	0.353183	0.0484446	0.487053	0.0695769	Zfp608	1	cds	256
chr2	139977606	140057499	circ_12695	130	-	0.106335	0	0.246832	0	0.364577	0	0.285806	0	0.227861	0.0606887	0.389735	0.120642	Tasp1	7|6	5utr-cds|non-coding	743|674|663
chrX	52428439	52429134	circ_8800	130	-	0.0373931	0	0.141402	0	0.299145	0	0.306372	0.0255865	0.28668	0.0484042	0.388856	0.0383798	Gpc3	1	cds	695
chr5	110265511	110267265	circ_2901	129	-	0.0605557	0	0.139154	0.0679198	0.218001	0.036529	0.347885	0.0679198	0.157445	0	0.371077	0.0815037	Pgam5	4	cds	528|525
chr6	37903532	37931500	circ_9416	129	+	0.0242021	0	0.0639663	0	0.302526	0.0707011	0.55011	0.0498575	0.217819	0.0589176	0.268658	0	Trim24	6|5	cds|5utr-cds	779|646
chr8	124295357	124305668	circ_15146	129	+	0.23567	0.0639663	0.511039	0.0726063	0.0942682	0	0.236823	0	0.0707011	0	0.224359	0.0726063	Galnt2	2	cds	248
chr1	186736115	186739863	circ_11134	128	-	0.0726669	0.0243527	0.278308	0	0.169556	0.0243527	0.255115	0.0271679	0.181667	0.036529	0.336288	0.122256	Rrp15	3	cds	557
chr10	117366080	117367988	circ_14264	128	-	0.0767595	0	0.205718	0	0.281452	0	0.157314	0	0.358211	0.0498575	0.387234	0.0707011	Cpsf6	2	cds	314
chr2	168705122	168710976	circ_8656	128	-	0.0487053	0.0347885	0.163007	0.0242223	0.511406	0	0.434686	0.0484446	0.073058	0.0347885	0.244511	0.0242223	Atp9a	3	cds	368
chr5	36519272	36525048	circ_9551	128	-	0.084778	0.0608816	0.185538	0	0.31489	0	0.255115	0	0.242223	0	0.289904	0.0950877	Tbc1d14	4	cds|non-coding	427
chr9	108528588	108534618	circ_1852	128	+	0.0231923	0	0.193778	0	0.278308	0	0.302779	0.073058	0.243519	0.108672	0.254334	0.0608816	Qrich1	2	5utr-cds	1362
chr13	9710145	9735466	circ_16117	127	-	0	0	0.0268093	0	0.531026	0.0649558	0.402139	0.0455721	0.182066	0.0259823	0.442353	0.0759536	Zmynd11	3	5utr-cds	457
chr18	80909591	80917878	circ_1548	127	-	0.0543358	0	0.0974106	0	0.380351	0.0363334	0.316585	0	0.285263	0.0242223	0.328761	0.0927692	Atp9b	3	cds|non-coding	439
chr3	41703385	41730919	circ_7466	127	-	0	0	0.0389735	0	0.486103	0.0758609	0.298797	0.0402139	0.394959	0.091033	0.259823	0.120642	Sclt1	7	cds|non-coding	584
chr1	7120193	7120615	circ_12541	126	+	0.036529	0	0.0679198	0.0363334	0.523582	0.0231923	0.597694	0.121111	0.121763	0.0347885	0.0407519	0	Pcmtd1	1	5utr-cds	422
chr3	152420014	152428832	circ_15053	126	+	0	0	0.117835	0	0.299145	0.0242021	0.271021	0.0383798	0.236823	0.12101	0.329939	0.0895528	Zzz3	3	5utr-cds	1836
chr4	121170617	121190258	circ_3917	126	-	0	0	0.0804279	0.0303814	0.500682	0	0.388735	0.0455721	0.197238	0.129912	0.335116	0.0759536	Rlf	4	5utr-cds	573
chr6	17844908	17855028	circ_10077	126	+	0	0	0.0383798	0	0.556648	0	0.486144	0.0747862	0.193617	0	0.179106	0.0373931	St7	6|5	cds|5utr-cds	569|500|2401
chr8	85875633	85901957	circ_890	126	+	0.0767595	0	0.314627	0.0353506	0.358211	0	0.205718	0.0353506	0.230279	0.0373931	0.22992	0.0353506	Phkb	6|5	non-coding|cds	607|518
chr11	54543578	54568496	circ_13561	125	+	0.0639663	0	0.12101	0.023567	0.498937	0	0.447739	0.0471341	0.179106	0.0373931	0.133112	0	Rapgef6	5	cds	426
chr7	37479280	37480849	circ_16785	125	-	0	0	0	0	0.593446	0.0974106	0.475442	0.0407519	0.0726669	0	0.208731	0	Zfp536	1	cds	1569
chr2	14115816	14117535	circ_16905	124	+	0	0	0.091033	0	0.348521	0.0303814	0.531026	0.0389735	0.268093	0.0607629	0.364132	0.0519647	Stam	3	cds	319
chr3	109562742	109578364	circ_9076	124	+	0	0	0	0	0.556942	0.0363334	0.499229	0.0463846	0.176591	0	0.23135	0.0347885	Vav3	4	cds	275
chr4	84291692	84293662	circ_13384	124	-	0	0	0	0	0.496557	0.121763	0.545019	0.0815037	0.0605557	0.036529	0.0811731	0.0679198	Bnc2	1	cds	1970
chr8	105178592	105202547	circ_17507	124	+	0.0231923	0	0.157445	0	0.231923	0	0.266445	0	0.3015	0.0407519	0.411779	0.0487053	Cbfb	3	cds	330
chr9	62912749	62923655	circ_10905	124	-	0	0	0.0363031	0	0.601283	0	0.496143	0.0589176	0.153519	0.0498575	0.145213	0	Pias1	5	cds	465
chr12	107989464	107989830	circ_703	123	-	0	0	0	0	0.394269	0.0271679	0.557113	0.036529	0.104365	0.0679198	0.242223	0.0487053	Bcl11b	1	cds	366
chr11	88073056	88078555	circ_9534	122	+	0	0	0.0758609	0	0.482567	0	0.379304	0.0649558	0.187665	0.106335	0.364132	0.077947	Vezf1	4	cds	1096
chr17	55490942	55498406	circ_13510	122	+	0	0	0	0	0.62687	0.0997149	0.544547	0	0.127933	0	0.0605052	0.0589176	St6gal2		cds
chr18	73657194	73678039	circ_6269	122	-	0	0	0.0249287	0	0.377073	0	0.324074	0.0847073	0.153186	0.115139	0.386395	0.0242021	Smad4	7|5	non-coding|5utr-cds	1080|843
chr1	183135354	183135876	circ_14070	120	-	0	0	0.0363031	0	0.652456	0.0623218	0.35093	0.0471341	0.0767595	0.0249287	0.242021	0	Disp1	1	5utr-cds	522
chr11	103046378	103055289	circ_9578	120	+	0.129619	0.0255865	0.211894	0	0.247454	0	0.311609	0	0.188536	0	0.261752	0.0847073	Nmt1	3	cds	356
chr16	13697332	13699075	circ_9679	120	+	0.11692	0	0.349386	0.0303443	0.194867	0	0.364577	0	0.272814	0.0402139	0.288624	0.0606887	Bfar	2	cds	377
chr2	24877454	24887069	circ_2302	120	-	0.0407519	0	0.0243527	0.0347885	0.339599	0.0726669	0.255703	0.0347885	0.203759	0.0363334	0.438348	0.0347885	Ehmt1	3	cds	796|802
chr7	130241199	130242644	circ_18110	120	-	0	0	0	0	0.108672	0	0.0974106	0.0231923	0.570526	0.0605557	0.59664	0.0695769	Fgfr2	2	cds	345
chrX	151835223	151843155	circ_18177	120	+	0.0242223	0	0.266711	0.0407519	0.169556	0.0608816	0.278308	0	0.193778	0.0487053	0.3015	0.0407519	Huwe1	4|5	5utr-cds	528|636
chr15	39585589	39616510	circ_7893	119	+	0	0	0	0	0.55011	0.0997149	0.617153	0	0.0639663	0.0498575	0.0968084	0	Rims2	2|3	cds	415|493
chr2	155437859	155440785	circ_1170	119	-	0.0536186	0	0.0606887	0.0259823	0.469163	0.0455721	0.576543	0	0.147451	0.0607629	0.227583	0.0389735	Ncoa6	2	5utr-cds	378
chr3	109525868	109528384	circ_14332	119	+	0	0	0	0	0.43599	0.0255865	0.448717	0.0484042	0.0824847	0.0639663	0.249287	0.0968084	Vav3	3	cds	329
chr5	32819865	32822138	circ_10775	119	-	0.0484042	0.0589176	0.179106	0	0.12101	0.0353506	0.191899	0	0.278324	0.0471341	0.409384	0.112179	Prr14l	3	cds	351
chr8	79091832	79092066	circ_7031	119	+	0.0242223	0	0.0695769	0	0.411779	0.036529	0.440654	0.0271679	0.133223	0.036529	0.231923	0	Zfp827	1	cds	234
chr9	44809714	44816659	circ_9586	119	-	0.0824847	0	0.19943	0.0363031	0.188536	0	0.236823	0	0.117835	0.051173	0.48611	0.0605052	Kmt2a	6	cds	678
chr11	20725684	20727639	circ_16129	118	-	0	0	0.0255865	0	0.375133	0	0.460557	0.0249287	0.254122	0	0.281452	0.0498575	Aftph	1	non-coding|5utr-cds	1955
chr14	64825600	64828668	circ_7429	118	-	0.0536186	0	0.0606887	0	0.388735	0.0759536	0.652403	0.0389735	0.147451	0	0.227583	0.0519647	Hmbox1	3	cds	271|274
chr18	25339713	25344962	circ_11257	118	+	0	0	0	0.0231923	0.380351	0.0242223	0.304408	0.0811731	0.176591	0.0605557	0.401819	0.0347885	AW554918	2	cds	770
chr2	167507046	167511326	circ_1243	118	+	0.0695769	0	0.109	0	0.324692	0	0.327001	0.0608816	0.139154	0.0950877	0.254334	0.036529	Rnf114	3	cds	373
chr2	32182457	32187553	circ_13434	118	+	0.164969	0	0.224359	0.0242021	0.188536	0	0.112179	0.0242021	0.164969	0.051173	0.39886	0.0847073	Prrc2b	4	5utr-cds	523
chr11	72399873	72404004	circ_9741	117	-	0.259238	0.051173	0.997149	0.0363031	0.023567	0	0.0498575	0	0	0.0255865	0	0	Smtnl2	6	cds	854
chr15	79114654	79115171	circ_14002	117	+	0.0726669	0	0.0811731	0	0.496557	0.073058	0.359481	0.0679198	0.0484446	0.036529	0.162346	0	Micall1	2	cds|non-coding	191
chr17	35013264	35013747	circ_17707	117	+	0.230927	0	0.280056	0.0347885	0.258095	0	0.158292	0.0231923	0.149423	0	0.280056	0.0695769	Vars	2	cds	231
chr2	158382503	158383163	circ_8936	117	+	0	0	0	0	0.635683	0.108909	0.553826	0.0895528	0.0373931	0	0	0	Snhg11
chr10	12436280	12455564	circ_12667	116	-	0.0347885	0.0543358	0.0968891	0	0.313096	0.0271679	0.339112	0	0.15075	0	0.302779	0.073058	Utrn	5	cds	725
chr2	166939634	166941492	circ_13829	116	+	0.0543358	0	0.0974106	0.0231923	0.461854	0	0.292232	0.0231923	0.285263	0.0363334	0.146116	0.0695769	Cse1l	4	cds|non-coding	544
chr4	59690143	59691338	circ_14666	116	+	0	0	0.0872506	0	0.23567	0	0.349002	0	0.106052	0.0255865	0.461182	0.157314	E130308A19Rik	1	5utr-cds	1195
chr5	130187400	130191043	circ_336	116	+	0.091033	0	0.281498	0.0759536	0.34896	0.0389735	0.281498	0.0303814	0.121377	0.0259823	0.268093	0.0759536	Rabgef1	2	5utr-cds	353
chr8	105178592	105202578	circ_6193	116	+	0.151722	0	0.160856	0.0911443	0.227583	0.0389735	0.17426	0	0.333788	0.0389735	0.388735	0.0455721	Cbfb	3	cds	361
chr10	62776567	62776963	circ_17785	115	-	0.0271679	0	0.0487053	0	0.51619	0.0363334	0.340937	0.0231923	0.176591	0.0484446	0.23135	0.0231923	Ccar1	2	cds	308
chr14	31030843	31036059	circ_14963	115	+	0.0487053	0	0.0815037	0	0.292232	0.0463846	0.230927	0.0242223	0.182645	0.104365	0.380351	0.0726669	Pbrm1	3	cds	409
chr7	132966506	132973623	circ_12042	115	+	0.106335	0	0.129912	0	0.227861	0	0.285806	0	0.303814	0.0303443	0.454691	0.0536186	Zranb1	4	cds	613
chr3	122747888	122748477	circ_2727	114	+	0	0	0.0679198	0	0.377466	0.0463846	0.326015	0.0242223	0.158292	0.0579808	0.366767	0.0363334	Pde5a	1	cds	589
chr7	133025712	133025872	circ_12674	114	-	0.448112	0.0487053	0.475442	0.0679198	0.0484446	0	0.0579808	0.0407519	0.0363334	0	0.139154	0	Ctbp2	1	5utr-cds	160
chr12	4762326	4764147	circ_10349	113	-	0	0	0.0242021	0	0.665249	0.0249287	0.447739	0.0471341	0.102346	0	0.0363031	0.0589176	Fam228b	3	cds|non-coding	342
chr15	41797473	41826052	circ_4781	113	+	0	0.0608816	0.185538	0.0543358	0.109	0	0.162346	0	0.218001	0.073058	0.417461	0.0679198	Oxr1	8	cds|5utr-cds	1715
chr16	43569680	43577748	circ_8047	113	+	0	0	0	0	0.612743	0.0639663	0.59829	0	0	0.0255865	0.0747862	0	Zbtb20	4|2|3	5utr-cds|non-coding|5utr	511|289|453
chr18	5633203	5641518	circ_6399	113	+	0.207859	0	0.303814	0.106205	0.207859	0	0.227861	0	0.233841	0.0804279	0.227861	0	AK041408		non-coding
chr5	81511983	81512784	circ_8551	113	+	0	0	0	0	0.349386	0.0606887	0.350761	0.0536186	0.334196	0.106205	0.259823	0.0804279	Lphn3	1	cds|5utr-cds	801
chr9	18295299	18302183	circ_10192	113	+	0.0759536	0	0.11692	0	0.577247	0.0758609	0.324779	0	0.121526	0	0.181876	0.120642	Chordc1	3	cds	265
chr1	182853956	182858610	circ_12010	112	+	0	0	0	0	0.668392	0.0455165	0.610585	0.0402139	0.0455721	0.0455165	0.11692	0	Susd4	2	cds	363
chr18	56728400	56733337	circ_739	112	+	0.104365	0.0271679	0.193778	0.0852343	0.15075	0	0.145334	0	0.185538	0.0271679	0.327001	0.0974106	Lmnb1	4	cds	580
chr19	60764031	60764233	circ_7705	112	-	0.21241	0.0389735	0.134046	0	0.379304	0.0519647	0.187665	0	0.182066	0.0909381	0.281498	0.0303814	Eif3a	1	cds	202
chr5	25347360	25349940	circ_6540	112	-	0.0243527	0	0	0	0.657522	0	0.312431	0.0484446	0.0852343	0.0231923	0.230927	0.0363334	Kmt2c	2	cds|non-coding	249
chr8	85875633	85922242	circ_8626	112	+	0.0484446	0	0.162346	0.0679198	0.254334	0	0.313096	0.0679198	0.0968891	0.0852343	0.243519	0	Phkb	7|6	non-coding|cds	723|634
chr1	22346292	22379540	circ_15656	111	-	0	0	0	0	0.535758	0.0695769	0.665614	0.0605557	0.0487053	0	0.0407519	0	Rims1	3	cds|5utr-cds	516
chr11	93905158	93912458	circ_1474	111	+	0.122256	0.0242223	0.121763	0.0463846	0.203759	0	0.243527	0	0.203759	0.0726669	0.280056	0.0811731	Mbtd1	4	non-coding|cds|5utr-cds	456|541
chr13	36232121	36246494	circ_13021	111	+	0.197238	0	0.214474	0	0.409649	0	0.335116	0.0455721	0.106205	0.0389735	0.227879	0	Fars2	2	cds|5utr-cds	292
chr16	91782160	91793767	circ_15011	111	+	0.162037	0	0.188536	0	0.224359	0.0363031	0.20032	0	0.162037	0	0.306372	0.0639663	Itsn1	4	5utr-cds	378
chr18	35152600	35154540	circ_12727	111	+	0.166894	0	0.308307	0.0607629	0.0758609	0	0.17426	0	0.242755	0.0259823	0.495972	0	Ctnna1	2	5utr-cds	303
chr2	37640850	37647285	circ_4932	111	-	0.0471341	0	0.0373931	0	0.341722	0.0383798	0.411324	0.0605052	0.176753	0.0639663	0.124644	0.0484042	Strbp	3	non-coding|5utr-cds	557
chr6	135922871	135923470	circ_5360	111	-	0	0	0	0	0.789917	0.0606887	0.649558	0	0.0455721	0	0.0259823	0	Grin2b	1	cds	599
chr7	134874057	134876315	circ_11818	111	+	0.176591	0.0363334	0.206998	0.0811731	0.285263	0	0.182645	0.0347885	0.176591	0	0.23135	0	Dock1	2	cds	224
chr12	3617605	3686862	circ_13081	110	+	0.0363031	0	0.179106	0	0.435638	0.0589176	0.383798	0.0249287	0.108909	0.023567	0.115139	0	Dtnb	5	cds	639
chr15	81628292	81628737	circ_9237	110	+	0.0927692	0.0271679	0.145334	0	0.3015	0	0.254334	0	0.127558	0.0543358	0.230112	0.0852343	Ep300	2	cds	325
chr19	57751629	57755618	circ_18277	110	+	0.0268093	0	0	0	0.428949	0.0303814	0.455165	0.0259823	0.227879	0.0911443	0.227583	0.0519647	Atrnl1	3	cds	332
chr9	55858080	55859918	circ_6615	110	-	0	0	0.0606887	0	0.469163	0.0455721	0.56137	0.077947	0.120642	0	0.21241	0.0259823	Scaper	4	cds	477
chr11	6193153	6193476	circ_14436	109	-	0.0543358	0	0.182645	0.0347885	0.285263	0	0.182645	0.0231923	0.271679	0.0363334	0.316585	0	Nudcd3	1	cds	323
chr4	84971130	85006524	circ_559	109	+	0	0	0	0	0.353506	0.051173	0.373931	0.0726063	0.153186	0.0255865	0.224359	0.0726063	Cntln	7	cds	1016
chr5	111182923	111183431	circ_14945	109	+	0.0389735	0	0.121526	0	0.402726	0.0268093	0.394959	0.0303443	0.142903	0.0402139	0.273433	0.0758609	Ttc28	1	cds	508
chr8	95365313	95366422	circ_11129	109	+	0.0487053	0	0	0	0.292232	0	0.393935	0.0363334	0.13394	0.0347885	0.44827	0.0242223	Mmp15	2	cds	278
chr9	16246720	16247035	circ_16458	109	-	0	0	0	0	0.377466	0.0579808	0.611278	0.0242223	0.13394	0	0.149423	0.0484446	Fat3	1	cds	315
chr9	42437114	42443075	circ_17611	109	-	0.051173	0	0.0968084	0	0.268658	0	0.242021	0.0353506	0.140726	0	0.45984	0.0471341	Tbcel	3	cds	501
chr11	75390071	75391227	circ_17078	108	+	0	0	0.166312	0.0623218	0.423537	0.023567	0.332625	0.0623218	0.0968084	0.0353506	0.140726	0	Smyd4	1	cds|5utr-cds	1156
chr17	85988324	86003953	circ_1690	108	-	0	0	0.0589176	0	0.236823	0	0.377073	0.0639663	0.186966	0.0726063	0.271021	0.0383798	Srbd1	4	5utr-cds|cds	622
chr2	119076935	119086650	circ_14470	108	+	0.0579808	0	0.0726669	0	0.220327	0	0.181667	0.0243527	0.231923	0.0815037	0.339112	0.0852343	Casc5	4	cds	374
chr4	120463074	120483833	circ_5401	108	+	0	0	0	0	0.336288	0	0.569224	0.0487053	0.104365	0	0.169556	0.0608816	Scmh1	4	cds	639
chr5	66362717	66365120	circ_4992	108	-	0.0670232	0	0.182066	0	0.402139	0.0607629	0.515854	0.077947	0	0.0455721	0.21241	0	Apbb2	2	cds	275
chr7	133025712	133081860	circ_11176	108	-	0.187665	0	0.394477	0.0389735	0.254688	0	0.273099	0	0.0804279	0.0303814	0.303443	0	Ctbp2	2	5utr-cds	264
chr3	37448407	37464658	circ_814	107	+	0.124644	0	0.176753	0	0.19943	0	0.176753	0	0.174501	0	0.388856	0.051173	Spata5	5	cds	626
chr3	63870655	63886013	circ_14386	107	-	0	0	0.0407519	0	0.0243527	0	0.122256	0	0.426171	0.185538	0.475438	0.084778	BC048720
chr6	36741277	36744505	circ_13521	107	-	0	0	0	0	0.447774	0.051173	0.336538	0.0484042	0.129619	0.051173	0.236823	0	Ptn	3	5utr-cds	453
chr9	44828783	44829271	circ_9934	107	-	0.0271679	0	0.036529	0	0.624862	0	0.280056	0.0347885	0.149423	0	0.206998	0.0231923	Kmt2a	2	cds|non-coding	301
chr11	70917314	70925912	circ_3615	106	+	0.0536186	0	0.121377	0	0.348521	0.0455721	0.379304	0.0259823	0.0938325	0.0303814	0.379304	0.0519647	Rabep1	5	cds	930
chr12	40631521	40649489	circ_9327	106	+	0	0	0.0271679	0	0.413995	0	0.489022	0	0.121763	0.0463846	0.217343	0.0484446	Dock4	4	cds	483
chr14	122971739	122973285	circ_8301	106	-	0.0811731	0	0.0605557	0	0.208731	0	0.327001	0.0243527	0.278308	0.0679198	0.181667	0.036529	Tmtc4	2	cds|non-coding	333
chr17	6137210	6185298	circ_2049	106	+	0	0	0	0	0.306372	0.115139	0.224359	0.0363031	0.188536	0.127933	0.299145	0	AK163710|Tulp4		non-coding|5utr|5utr-cds
chr1	151476139	151478625	circ_5670	105	-	0.0463846	0	0.169556	0.036529	0.15075	0	0.205889	0.0608816	0.220327	0.0407519	0.290667	0.036529	Rnf2	3	5utr-cds	466
chr17	5040579	5127024	circ_14502	105	+	0	0	0.0536186	0.0303814	0.515854	0	0.308307	0.0303814	0.166894	0.0649558	0.254688	0.0759536	Arid1b	3	cds	465
chr19	57629084	57657238	circ_13024	105	+	0	0	0.0484042	0	0.358211	0.0623218	0.242021	0.0353506	0.166312	0.0373931	0.314627	0.0353506	Atrnl1	8	cds	1239
chr8	64811679	64834568	circ_9899	105	-	0.0758609	0	0.268093	0	0.409649	0.0259823	0.241284	0.0607629	0.197238	0.0259823	0.160856	0.0303814
chr8	79091832	79136663	circ_1755	105	+	0	0	0.0303443	0	0.388735	0	0.515854	0.0519647	0.160856	0.0911443	0.21241	0.0519647	Zfp827	4	cds	636
chr9	70475775	70476668	circ_12468	105	-	0.0670232	0	0.121377	0	0.348521	0.0455721	0.34896	0.0519647	0.147451	0.0759536	0.303443	0	Rnf111	1	5utr-cds	893
chr16	93849129	93853898	circ_2838	104	+	0	0	0.0815037	0	0.340937	0.0347885	0.475438	0	0.182645	0.0811731	0.0950877	0.0363334	Morc3	3	cds	397
chr18	65638749	65644369	circ_3469	104	+	0.0950877	0	0.13394	0.0231923	0.190175	0	0.158292	0.0231923	0.312431	0.0242223	0.36529	0	Zfp532	2	non-coding	359
chr10	62770854	62772065	circ_17222	103	-	0.023567	0.0383798	0.0623218	0.0605052	0.188536	0.0383798	0.124644	0	0.341722	0.0383798	0.274216	0.0605052	Ccar1	2	cds	292
chr13	106910199	106910816	circ_7521	103	-	0.149423	0	0.353114	0.0579808	0.176591	0.0242223	0.0974106	0	0.13584	0.0242223	0.280056	0	Ipo11	2	cds	277
chr14	40840224	40874239	circ_974	103	-	0	0	0.0455721	0	0.4417	0.0268093	0.410149	0	0.129912	0.0670232	0.334196	0	Sh2d4b	5	cds	798
chr14	99133235	99150741	circ_11274	103	+	0	0	0.0649558	0	0.394959	0.0455165	0.415717	0.160856	0.167098	0	0.142903	0.0402139	Pibf1	5	cds	650
chr2	140042093	140057499	circ_14967	103	-	0.109	0	0.15075	0	0.145334	0	0.0811731	0.0679198	0.278556	0.073058	0.278308	0.0543358	Tasp1	3	5utr-cds|non-coding	350
chr2	33324652	33340833	circ_5732	103	-	0.0605052	0	0.0895528	0	0.399335	0.0589176	0.345418	0.0623218	0.0847073	0	0.140726	0.0373931	Ralgps1	3	5utr-cds	280
chr9	65958328	65958721	circ_6170	103	+	0.0455165	0	0.0938325	0	0.364132	0.0259823	0.361925	0.0455721	0.197238	0	0.241284	0.0911443	Csnk1g1	1	5utr-cds	393
chr10	75274016	75279961	circ_18194	102	+	0.0607629	0	0.077947	0	0.516484	0.0606887	0.350761	0.0402139	0.0759536	0.0455165	0.207859	0	Specc1l	3	cds	344
chr12	69632059	69658078	circ_14536	102	-	0	0	0	0	0.455758	0.0607629	0.591715	0	0.120642	0.0303814	0.182066	0.0259823	Sos2	6	cds	885
chr4	149994468	149996381	circ_2689	102	-	0.190175	0	0.389642	0	0.298847	0.0242223	0.146116	0	0.0815037	0.0484446	0.121763	0	H6pd	2	5utr-cds|cds	755
chr5	34342521	34350071	circ_6203	102	+	0.0623218	0	0.117835	0.0383798	0.0498575	0.0363031	0.153186	0	0.299145	0.0363031	0.365289	0.0767595	Rnf4	5	5utr-cds	535
chr8	122908667	122916045	circ_5504	102	-	0.0605557	0	0.162346	0	0.218001	0	0.255115	0.0543358	0.121111	0.073058	0.266711	0	Ankrd11	2	5utr-cds	284
chr1	172173942	172187460	circ_16771	101	+	0.109	0	0.197135	0	0.302779	0.0487053	0.208731	0.0271679	0.109	0.0487053	0.115962	0.0407519	Dcaf8	6|5	cds|non-coding	586|528
chr13	36207626	36246494	circ_5680	101	+	0.139154	0.0271679	0.266445	0	0.185538	0	0.266445	0.0487053	0.0811731	0	0.193778	0	Fars2		cds|5utr-cds
chr4	55366776	55370472	circ_3073	101	+	0.106335	0	0.129912	0	0.42534	0	0.272814	0.0804279	0.0911443	0.0455165	0.259823	0	Rad23b	3	cds	431
chr8	110820706	110821590	circ_13044	101	-	0.0968084	0	0.179106	0	0.181516	0	0.217485	0	0.169415	0.0824847	0.307038	0.0249287	Sf3b3	2	cds	278
chr15	79536996	79537545	circ_13454	100	-	0.107237	0.0303814	0.091033	0.0389735	0.335116	0.0607629	0.288271	0.0519647	0.214474	0.0303814	0.13655	0.0259823	Ddx17	2	cds	173
chr2	74568940	74573626	circ_7018	100	-	0.204692	0	0.169415	0	0.204692	0.0498575	0.314627	0	0.115139	0.0249287	0.157314	0	Lnp	3	5utr-cds|5utr|non-coding	319
chr12	69320372	69322350	circ_982	99	-	0.0242223	0	0.0695769	0	0	0.0243527	0.405865	0.0950877	0.31489	0	0.243519	0	Nemf	3	cds	343
chr16	33456875	33468183	circ_7352	99	+	0.0383798	0	0.108909	0.0353506	0.319831	0.0498575	0.326728	0	0.102346	0.0498575	0.193617	0	Zfp148	3	cds	334
chr17	56351632	56356056	circ_16494	99	+	0.0363334	0	0.115962	0.0407519	0.278556	0	0.243519	0	0.133223	0.0243527	0.266711	0.0407519	Kdm4b	4	5utr-cds	650
chr18	82668571	82682287	circ_6973	99	-	0.0695769	0	0.121111	0.0243527	0.197135	0	0.230112	0	0.197135	0.0543358	0.254334	0.036529	Zfp236	5	cds|5utr	785
chr5	107788198	107799260	circ_8589	99	-	0.106335	0	0.0909381	0.0268093	0.258242	0.0606887	0.22085	0.0402139	0.182289	0.0455165	0.272814	0.0804279	Evi5	5	5utr-cds|cds	678
chr9	41393193	41402263	circ_9500	99	+	0	0	0	0	0.319005	0.0758609	0.298797	0.0402139	0.273433	0.0758609	0.311788	0	3110039I08Rik	3	non-coding	286
chr16	63772909	63773570	circ_17387	98	-	0	0	0	0	0.258242	0	0.285806	0	0.288624	0.0606887	0.428708	0.0402139	Epha3	1	cds	661
chr5	33843111	33868878	circ_12195	98	+	0	0	0	0	0.470337	0	0.335116	0.0303814	0.151722	0.077947	0.254688	0.0759536	Whsc1	8|7	5utr-cds|non-coding	1913|1910|1794
chrX	142752039	142834393	circ_4400	98	+	0.0249287	0	0.0707011	0	0.311609	0.0363031	0.259238	0.0255865	0.162037	0.0363031	0.212103	0.051173	Tmem164	5	5utr-cds|non-coding	506
chr16	4137365	4138985	circ_17978	97	-	0.0268093	0	0.091033	0	0.402139	0.0303814	0.288271	0.0259823	0.147451	0.0455721	0.333788	0	Crebbp	2	cds	355
chr17	64624527	64625451	circ_16641	97	+	0.077947	0	0.121526	0	0.350761	0.0402139	0.379768	0	0.077947	0.0402139	0.258242	0.0303443	Man2a1	2	non-coding|cds	397
chr2	117152991	117172086	circ_15812	97	+	0.0543358	0	0.109587	0	0.163007	0	0.182645	0	0.163007	0.0242223	0.401819	0.115962	Spred1	4	cds	553
chr2	158035995	158050213	circ_5676	97	+	0.0463846	0	0.0605557	0	0.324692	0.0407519	0.363334	0	0.15075	0.0271679	0.0726669	0.073058	Rprd1b	4	cds	501|504
chr8	79060249	79092066	circ_2379	97	+	0.0383798	0	0.0968084	0	0.268658	0.0249287	0.205718	0	0.0895528	0.0498575	0.326728	0.0942682	Zfp827	4	cds	1929
chr11	108923151	108931579	circ_2039	96	+	0	0	0.0589176	0.0383798	0.224359	0.0484042	0.377073	0	0.149572	0.0363031	0.176753	0.051173	Axin2	2	5utr-cds	1092
chr12	101942116	101948439	circ_2322	96	-	0.117835	0.0383798	0.349002	0.0363031	0.106052	0	0.224359	0.0363031	0.0942682	0.051173	0.124644	0	Atxn3	5	cds	451
chr19	4787360	4794009	circ_11731	96	-	0.0909381	0.120642	0.501294	0.0455165	0.168885	0	0.136716	0	0.0519647	0	0.197479	0.0758609	Rbm4	3	5utr-cds	1443|1299
chr3	116645365	116651499	circ_13817	96	-	0.121377	0	0.187665	0.0303814	0.21241	0	0.402139	0.0911443	0.121377	0.0389735	0.147451	0	Hiat1	4	cds	402
chr6	135772192	135780336	circ_3205	96	-	0	0	0	0	0.4627	0.0579808	0.638446	0.0484446	0	0	0.0271679	0	Grin2b	5	cds	885
chr7	98243948	98266247	circ_17146	96	-	0.0402139	0	0.121377	0	0.361925	0.0607629	0.576543	0.0389735	0.107237	0	0.0758609	0	Acer3	6	cds|non-coding	394
chr8	11785712	11800868	circ_12977	96	+	0	0	0.0649558	0	0.303814	0.0303443	0.454691	0.0402139	0.151907	0.0303443	0.22085	0.0268093	Arhgef7	4	cds|5utr-cds	482
chr17	74351952	74359349	circ_3957	95	+	0.0242223	0	0.0231923	0	0.254334	0.0243527	0.289904	0	0.193778	0.0852343	0.231923	0	Spast	3	cds	264
chr2	121235572	121236869	circ_4513	95	-	0	0	0.0303443	0	0.348521	0.0759536	0.439993	0	0.17426	0.0607629	0.197238	0.0389735	Trp53bp1	1	cds	1297
chr4	129317647	129322869	circ_3841	95	-	0.0804279	0.0607629	0.424821	0	0.0938325	0	0.091033	0	0.147451	0.0759536	0.34896	0.0649558	Rbbp4	8	cds	902
chr6	65862914	65901859	circ_16063	95	+	0.0589176	0	0.249287	0	0.212103	0.0639663	0.299145	0	0.106052	0.0255865	0.112179	0.0363031	Prdm5	7	cds	758
chr7	97883471	97889020	circ_18373	95	+	0	0	0	0	0.332625	0.0747862	0.254122	0	0.191899	0	0.278324	0.0471341	Pak1	3	cds	356
chr10	119929900	119945171	circ_1955	94	+	0.0268093	0	0	0	0.321712	0.0607629	0.439993	0.0649558	0.0938325	0.0303814	0.273099	0.0389735	Grip1	5	cds|5utr	588
chr18	22375132	22434675	circ_13883	94	+	0	0	0	0	0.434971	0	0.35093	0	0.0895528	0.0249287	0.266223	0	Asxl3	5	5utr-cds	636
chr5	110673108	110676938	circ_179	94	-	0.0536186	0	0.0606887	0.0259823	0.428949	0	0.34896	0.0259823	0.134046	0.0303814	0.227583	0	Ep400	6	cds	925
chr5	73520115	73534697	circ_12908	94	+	0.13655	0	0.120642	0	0.318616	0	0.348521	0.0759536	0.091033	0.0259823	0.214474	0	Dcun1d4	4	cds	370
chr7	78450886	78462942	circ_543	94	-	0	0	0	0	0.428949	0.0455721	0.682748	0	0.0536186	0.0455721	0.106205	0	Ntrk3	7	cds	932
chr9	20473027	20476478	circ_4219	94	-	0.0383798	0	0.0968084	0	0.166312	0	0.157314	0.023567	0.255865	0	0.302526	0.117835	Zfp426	3	cds	291
chr12	100615996	100619641	circ_12831	93	-	0.121111	0	0.208731	0	0.145334	0.0608816	0.173942	0.0407519	0.121111	0.0487053	0.185538	0	Rps6ka5	2	cds	224
chr2	118630944	118631899	circ_13517	93	+	0.168885	0	0.167098	0	0.168885	0	0.0607629	0	0.246832	0.0670232	0.273433	0.151722	Bub1b	2	cds	275
chr3	90341655	90341994	circ_13436	93	+	0.0487053	0	0.108672	0	0.23135	0	0.366767	0.0363334	0.146116	0	0.271679	0	Gatad2b	1	5utr-cds	339
chr6	113408904	113409340	circ_835	93	+	0.0519647	0	0.0911443	0	0.324779	0	0.364577	0.0303443	0.077947	0.0268093	0.303814	0.0606887	Ttll3	1	cds	436
chr6	72858773	72861925	circ_7609	93	-	0.0927692	0.0271679	0.121111	0.0608816	0.208731	0.0271679	0.230112	0	0.162346	0.0271679	0.157445	0	Kcmf1	2	cds|non-coding	308
chrX	143709647	143716148	circ_6822	93	+	0	0	0	0	0.328761	0.0347885	0.638446	0.0605557	0.073058	0	0.0679198	0	Pak3	4|3|5	cds	338|293|401|356
chr18	10574874	10586041	circ_9950	92	-	0	0	0.0383798	0	0.363031	0	0.332625	0.0997149	0.12101	0	0.153519	0.0373931	Esco1	5|6	cds|non-coding|5utr-cds	545|667
chr18	22375132	22411609	circ_2676	92	+	0	0	0	0	0.440531	0.0303443	0.480673	0.0804279	0.106335	0.0303443	0.11692	0	Asxl3	4	5utr-cds	514
chr3	157972231	157975294	circ_1065	92	+	0.133223	0.036529	0.266711	0.122256	0.0363334	0	0.0579808	0	0.181667	0.0487053	0.162346	0.0679198	Ankrd13c	3|2	cds|5utr	199|153
chr7	123143749	123162877	circ_14144	92	+	0	0	0.0407519	0	0.340937	0.0231923	0.326015	0	0.121763	0.0231923	0.312431	0	Tnrc6a	2|3	5utr|cds	472|494
chr1	34113932	34117524	circ_337	91	+	0.394477	0.077947	0.469163	0.136716	0.0606887	0	0	0	0.0303443	0	0.0804279	0.0455721	Dst	3	cds	261
chr12	76031275	76039085	circ_8368	91	+	0.0347885	0	0.0242223	0	0.139154	0.0271679	0.254334	0	0.185538	0.108672	0.278556	0.0487053	Syne2	5	cds	821
chr14	60706713	60709569	circ_5743	91	+	0	0	0.0847073	0	0.0255865	0	0.0605052	0	0.371004	0.0623218	0.447739	0.0707011	Spata13	2	cds	511
chr17	74241904	74258505	circ_3704	91	-	0	0	0.077947	0	0.379768	0	0.22085	0.0536186	0.151907	0.0758609	0.272814	0.0402139	Memo1	4	cds	376
chr11	80250207	80251126	circ_16936	90	+	0	0	0.0607629	0	0.246832	0.0268093	0.440531	0	0.181876	0.0938325	0.151907	0.0758609	Rhot1	2	cds	215
chr12	40631521	40640445	circ_2210	90	+	0.0249287	0	0	0	0.336538	0	0.329939	0.0895528	0.124644	0	0.141402	0.051173	Dock4	3	cds	331
chr16	33421320	33468183	circ_2846	90	+	0	0	0.0589176	0	0.28668	0.0242021	0.271021	0.0255865	0.0997149	0.0484042	0.188536	0.0895528	Zfp148	6	5utr-cds	901
chr17	26736788	26743131	circ_9687	90	+	0.0608816	0	0.0407519	0	0.389642	0.0463846	0.258095	0.0726669	0.121763	0.0231923	0.0950877	0.0242223	Crebrf	3	5utr-cds	1411
chr2	120806758	120825315	circ_11734	90	-	0.0363334	0	0.0811731	0	0.290667	0.036529	0.220327	0.0271679	0.109	0	0.220327	0.0543358	Ttbk2	3	5utr-cds|cds	358
chr5	143090119	143090929	circ_745	90	-	0.0231923	0	0.193778	0	0.278308	0	0.169556	0	0.139154	0.0407519	0.230112	0	Rnf216	1	cds	810
chr8	108792201	108800691	circ_7078	90	+	0	0	0.0758609	0	0.214474	0	0.34896	0	0.120642	0.0911443	0.379304	0.077947	Zfhx3	2	5utr-cds	3265
chr8	127415569	127426753	circ_4256	90	+	0.0909381	0.0402139	0.258242	0	0.155894	0	0.227861	0	0.103929	0.0536186	0.288624	0.0758609	Pard3	2	cds	460
chr2	24884145	24887069	circ_3268	89	-	0.0389735	0	0.0759536	0	0.155894	0	0.21267	0.0303443	0.246832	0.0402139	0.394959	0.0758609	Ehmt1	2	cds	624|630
chr7	97883471	97894013	circ_2453	89	+	0	0	0.0231923	0	0.242223	0.036529	0.3015	0.0271679	0.193778	0	0.162346	0.0815037	Pak1	4	cds	405
chr1	22373343	22379540	circ_13805	88	-	0	0	0.0484042	0	0.358211	0.0623218	0.496143	0.0471341	0	0	0.0726063	0	Rims1	2	cds|5utr-cds	280
chr1	89834433	89843243	circ_7443	88	+	0	0	0.0303443	0	0.428949	0.106335	0.364132	0.0519647	0.0938325	0	0.182066	0	Agap1	3	cds	469
chr15	102299802	102304145	circ_12141	88	+	0.169556	0.0243527	0.185538	0.0543358	0.0484446	0	0.0811731	0	0.145334	0.0974106	0.197135	0.0543358	Espl1	3	cds	443
chr2	24813526	24825067	circ_1931	88	-	0.0402139	0	0.151722	0	0.147451	0	0.182066	0.0519647	0.134046	0.0455721	0.500682	0.0259823	Ehmt1	3	cds	330
chr2	4431198	4484132	circ_5810	88	+	0	0	0	0	0.285263	0.0363334	0.255703	0	0.163007	0.0726669	0.219174	0.0811731	Frmd4a	3	cds	254
chr5	29323801	29346906	circ_8347	88	-	0.244511	0.0363334	0.413995	0.0231923	0.176591	0	0.0852343	0	0.0271679	0	0.0608816	0.0463846	Lmbr1	2	cds|5utr-cds	244|163
chr5	84331227	84331891	circ_7681	88	-	0	0	0	0	0.246832	0.0268093	0.42534	0	0.233841	0.0402139	0.273433	0	Epha5	1	cds	664
chr12	85863563	85879475	circ_1283	87	+	0.0605052	0.023567	0.0639663	0	0.278324	0.023567	0.422177	0.0249287	0.0605052	0	0.127933	0	Ttll5	5	cds|non-coding	457
chr3	115978643	115993039	circ_360	87	-	0	0	0.0911443	0	0.259823	0.0536186	0.273433	0.0455165	0.103929	0.0402139	0.334196	0.0455165	Slc30a7	6	cds	666
chr4	130718153	130730548	circ_3648	87	+	0.136716	0.0303443	0.33777	0.0670232	0.136716	0	0.155894	0	0.136716	0.0303443	0.142903	0.0268093	Pum1	4	cds	726
chr4	133719536	133723051	circ_10520	87	-	0.0353506	0	0.0747862	0	0.40064	0.0895528	0.211894	0.0363031	0.0824847	0	0.124644	0	Arid1a	3	cds|5utr-cds	780
chr1	162353519	162355509	circ_10625	86	-	0	0	0	0	0.589176	0	0.361467	0.0242021	0.0353506	0	0.0249287	0	Dnm3	2	cds	354
chr1	33628394	33630433	circ_15402	86	-	0.145213	0	0.307038	0	0.0726063	0	0.102346	0	0.0847073	0.0942682	0.230279	0.0373931	Prim2	2	cds	234
chr11	88073056	88076374	circ_13684	86	+	0	0	0	0	0.290667	0	0.243519	0	0.145334	0.036529	0.266711	0.0407519	Vezf1	3	cds	943
chr14	25502654	25581673	circ_11613	86	+	0	0	0	0	0.447739	0	0.358211	0.0623218	0.0484042	0.023567	0.0895528	0.0373931	Zmiz1	5	5utr-cds	514
chr7	90189149	90197020	circ_18017	86	+	0.036529	0	0.0950877	0	0.267879	0	0.230927	0	0.13394	0.0579808	0.285263	0	Picalm	7|6	cds	560|545|536|521
chr1	189786635	189798681	circ_2999	85	+	0	0.0255865	0.0747862	0	0.117835	0	0.0623218	0	0.23567	0	0.436253	0.0847073	Ptpn14	2	5utr-cds	483
chr10	92083873	92136690	circ_16430	85	-	0	0	0	0	0.426171	0.0231923	0.407519	0.0605557	0.0243527	0	0.149423	0	Rmst	9	non-coding	1170
chr11	29400183	29430252	circ_5791	85	+	0	0	0.0347885	0	0.266445	0.0487053	0.359481	0.13584	0.0726669	0	0.0695769	0.0407519	Ccdc88a	5	cds	463
chr16	18894773	18899457	circ_1396	85	+	0.0997149	0.0242021	0.23567	0.0255865	0.112179	0	0.164969	0	0.112179	0.0484042	0.176753	0.0255865	Hira	5|4	5utr-cds|cds	385|360
chr19	41545874	41555701	circ_5949	85	+	0.0679198	0	0.146116	0	0.258095	0.0242223	0.170469	0	0.217343	0	0.206998	0	Lcor	3	5utr-cds	515
chr2	34432002	34444406	circ_12217	85	+	0.0243527	0	0.0271679	0	0.23135	0.0231923	0.244511	0.0968891	0.13394	0.0463846	0.203759	0.0484446	Mapkap1	3	5utr-cds	567
chr2	73679614	73679903	circ_15482	85	-	0	0	0	0	0.36529	0	0.230927	0	0.158292	0	0.230927	0.0968891	Chn1	1	cds	289
chr3	9470891	9474602	circ_14653	85	-	0.20107	0	0.288271	0.0649558	0.187665	0	0.21241	0.0519647	0.107237	0.0303814	0.0606887	0	Zfp704	2	cds	331
chr8	48367310	48417245	circ_17343	85	-	0	0	0	0	0.411436	0.0942682	0.498937	0	0	0	0.051173	0	Tenm3	3	cds|5utr-cds	600
chr1	139085882	139110485	circ_4973	84	+	0.0242021	0	0.204692	0.0747862	0.145213	0	0.294245	0.0997149	0.0968084	0	0.115139	0	Dennd1b	4	cds	376
chr18	73648884	73678039	circ_12750	84	-	0	0	0.0606887	0	0.241284	0.0303814	0.303443	0.0519647	0.0670232	0.0759536	0.333788	0.0519647	Smad4	6|9	5utr-cds	1145|1433
chr19	44959004	44960875	circ_463	84	+	0.0872506	0	0.0471341	0	0.162037	0	0.318155	0.0255865	0.0997149	0.0242021	0.20032	0.051173	Fam178a	2	cds|non-coding	218
chr2	72970154	72971514	circ_15377	84	-	0.0303443	0	0	0	0.34896	0	0.241284	0	0.182066	0.0389735	0.268093	0.0911443	Sp3	1	cds	1360
chr5	73510885	73544155	circ_1569	84	+	0	0	0	0	0.3015	0.0407519	0.375445	0	0.0811731	0.0407519	0.121111	0.0487053	Dcun1d4	7	cds	590
chr9	10090157	10172122	circ_1750	84	-	0	0	0	0	0.460223	0.036529	0.475442	0.0271679	0	0	0	0	Cntn5	4	cds	615
chr9	45972941	45978729	circ_7657	84	-	0.091033	0	0.0938325	0	0.197238	0.0259823	0.134046	0	0.166894	0.0259823	0.388735	0.0607629	Pafah1b2	4	5utr-cds	418
chr1	119765030	119765922	circ_13538	83	-	0.182645	0.0347885	0.393935	0	0.182645	0.0231923	0.108672	0	0.0608816	0	0.0407519	0.0363334	Ptpn4	3	cds	219
chr1	181109159	181123984	circ_17973	83	-	0.121377	0.0909381	0.241284	0.0455721	0.121377	0	0.187665	0.0607629	0.121377	0	0.147451	0.0303814	Nvl	6	cds	900
chr12	51759218	51761170	circ_10107	83	-	0	0	0.0911443	0	0.181876	0.0268093	0.21267	0.0606887	0.181876	0	0.349386	0.091033	Hectd1	2	cds	380
chr14	115369531	115370226	circ_12920	83	+	0	0	0	0	0.484446	0.036529	0.359481	0.0407519	0.0242223	0	0.0463846	0	Gpc5	1	cds	695
chr18	75080202	75082507	circ_4411	83	+	0.173942	0	0.242223	0.036529	0.0695769	0	0.121111	0.0243527	0.0695769	0	0.218001	0.036529	Dym	2	cds	269
chr19	43866588	43875020	circ_12897	83	-	0.0605052	0.0353506	0.268658	0.0373931	0.193617	0.0471341	0.179106	0.0249287	0.0484042	0	0.140726	0	Dnmbp	7|6	5utr-cds|cds	896|908
chr2	155432815	155440785	circ_14845	83	-	0.0363334	0	0.127558	0	0.121111	0.036529	0.127558	0	0.157445	0.0487053	0.243519	0.0950877	Ncoa6	4	5utr-cds	657
chr2	72946545	72971514	circ_13645	83	-	0	0	0.0242223	0	0.197135	0	0.157445	0.0243527	0.139154	0.0271679	0.290667	0.13394	Sp3	2	cds	1553
chr1	64550848	64570276	circ_13843	82	+	0	0	0.0487053	0	0.312431	0	0.23135	0.0347885	0.0950877	0.0484446	0.194821	0.0695769	Creb1	5|4	5utr-cds	555|513
chr10	7152863	7154485	circ_7613	82	-	0.0249287	0	0.153186	0	0.137108	0.0363031	0.0942682	0	0.162037	0.0726063	0.282805	0.0255865	Cnksr3	2	cds	291
chr12	13482385	13484044	circ_15885	82	+	0.0271679	0.0484446	0.0487053	0.0347885	0.203759	0	0.23135	0.0579808	0.0950877	0.0242223	0.182645	0.0695769	Nbas	2	cds	586
chr16	32981827	32988481	circ_1526	82	+	0.0347885	0	0.0605557	0	0.3015	0	0.230112	0.0243527	0.0927692	0.0271679	0.205889	0	Lrch3	4|3	cds	330|180
chr4	84971130	84979521	circ_6610	82	+	0	0	0	0	0.388735	0.0303814	0.242755	0.0519647	0.160856	0.0303814	0.227583	0.0259823	Cntln	3	cds	495
chr6	116042870	116043805	circ_17801	82	-	0	0	0.0471341	0	0.311609	0.0484042	0.212103	0.0383798	0.0498575	0.0242021	0.223887	0.0383798	Tmcc1	1	5utr-cds|cds	935
chr6	4707073	4719496	circ_8414	82	-	0	0	0	0	0.242021	0	0.281452	0	0.133112	0.0707011	0.255865	0.0373931	Sgce	4	cds	553
chr8	127415569	127474615	circ_486	82	+	0.0484042	0	0.115139	0.0373931	0.363031	0.0707011	0.243072	0	0.0726063	0	0.0639663	0	Pard3	4	cds	808
chr12	81314259	81316104	circ_14682	81	-	0	0	0	0	0.516484	0.0455165	0.4417	0.0670232	0.0303814	0	0.0389735	0	Slc8a3	1	5utr-cds	1845
chr13	35790100	35816575	circ_5110	81	+	0.0389735	0	0.197479	0	0.142903	0	0.258242	0	0.0909381	0.0536186	0.288624	0.106205	Cdyl	2	cds	742
chr14	24190317	24192954	circ_7889	81	-	0.0679198	0	0.121763	0	0.217343	0.0242223	0.182645	0.0579808	0.108672	0	0.206998	0.0347885	Dlg5	3	cds	491
chr4	116256167	116272864	circ_12249	81	+	0	0	0	0	0.422177	0	0.242021	0.0824847	0.127933	0.0249287	0.108909	0	Pik3r3	4	cds	515
chr8	77310730	77365160	circ_16929	81	-	0	0	0.036529	0	0.244511	0	0.243527	0	0.163007	0.084778	0.206998	0.0463846	Arhgap10	6	cds	639
chr5	52180981	52184903	circ_6561	80	-	0.036529	0	0.176591	0	0.13394	0	0.163007	0	0.13394	0	0.326015	0.0726669	Dhx15	2	cds|non-coding	630
chr7	116387843	116391393	circ_11741	80	-	0	0	0	0	0.271679	0	0.255703	0.0231923	0.122256	0.0363334	0.219174	0.0811731	Pik3c2a	4	cds	377
chr7	46590606	46635556	circ_1910	80	-	0	0	0.0605557	0	0.405865	0.0271679	0.266445	0	0.0347885	0	0.157445	0	Sergef	8	cds	951
chr10	94089576	94089762	circ_16588	79	+	0.0804279	0.0303814	0.121377	0	0.281498	0	0.197238	0	0.227879	0.0455721	0.13655	0	Fgd6	2	cds	99
chr15	39292101	39345620	circ_15494	79	+	0	0	0	0	0.274216	0	0.377073	0.0639663	0.0872506	0	0.153186	0	Rims2	2	cds	522
chr2	179935028	179939954	circ_13619	79	-	0	0	0.0303443	0	0.17426	0.0911443	0.273099	0.0389735	0.187665	0.0455721	0.21241	0.077947	Taf4a	4	cds	524
chr2	73842359	73853891	circ_9939	79	-	0.0455721	0	0.0519647	0	0.364577	0.0455165	0.22085	0.0268093	0.121526	0.0455165	0.194867	0	Atf2	6|4	cds	726|432
chr9	123542343	123552817	circ_4309	79	+	0.0231923	0	0.0605557	0	0.220327	0.0679198	0.193778	0.036529	0.0695769	0.0407519	0.242223	0	Sacm1l	4	cds	451
chr9	86372340	86440754	circ_12067	79	-	0	0	0	0	0.353506	0	0.373931	0.0484042	0.023567	0.0255865	0.137108	0	Ube2cbp	6	cds	721
chr1	63148395	63148571	circ_15780	78	-	0.107237	0	0.182066	0.0519647	0.187665	0	0.0758609	0.0259823	0.147451	0	0.257927	0.0649558	Ndufs1	1	cds	176
chr13	75892905	75917847	circ_11902	78	-	0	0	0	0	0.303443	0.0649558	0.308307	0	0.151722	0.0649558	0.20107	0	Rhobtb3	5	cds	867
chr16	62827163	62830813	circ_13141	78	-	0.0249287	0	0.0942682	0	0.19943	0	0.153186	0.0255865	0.149572	0.0363031	0.188536	0.0767595	Arl13b	2	cds	321
chr1	165604609	165608604	circ_11725	77	-	0.0607629	0	0.0259823	0	0.607629	0.0455165	0.194867	0.0268093	0.136716	0	0	0.0268093	Mpzl1	3	cds	514
chr10	18089447	18096336	circ_1331	77	+	0.0747862	0	0.106052	0	0.149572	0	0.153186	0	0.162037	0.0242021	0.223887	0.0383798	Reps1	7	cds	982
chr12	51619813	51661713	circ_3330	77	-	0	0	0	0	0.164969	0	0.311609	0.0726063	0.0707011	0.0895528	0.186966	0.0484042	Strn3	15|13	cds	1852|1600
chr12	86686965	86688286	circ_5786	77	+	0.0455165	0	0.0268093	0	0.257927	0	0.348521	0.136716	0.13655	0.0259823	0.120642	0	Vash1	2	cds	132
chr14	34691681	34695105	circ_670	77	+	0.023567	0	0	0	0.271021	0	0.236823	0.0605052	0.141402	0.0383798	0.162037	0	Wapal	2	cds	1172|1154
chr15	58968838	58972560	circ_14541	77	-	0.0402139	0	0.151722	0.0259823	0.321712	0.0607629	0.288271	0	0.0402139	0.0455721	0.13655	0	Mtss1	3	5utr-cds|cds	252
chr2	136116176	136116962	circ_17871	77	-	0	0	0	0	0.450524	0.0811731	0.339599	0.0484446	0.0243527	0	0.0271679	0	Pak7	1	cds	786
chr5	118092495	118095729	circ_9084	77	-	0.0487053	0	0.149423	0	0.109587	0	0.176591	0.0726669	0.0974106	0.0463846	0.271679	0.0242223	Fbxw8	2	cds	404
chr7	42488469	42490276	circ_11455	77	-	0.0815037	0	0.13394	0	0.217343	0.0363334	0.243527	0.0347885	0.122256	0	0.109587	0	Zfp141	3	5utr-cds	476
chr14	87472075	87487287	circ_1768	76	+	0	0	0.0407519	0	0.243527	0.0231923	0.203759	0	0.206998	0	0.217343	0.0363334	Tdrd3	7	cds	949
chr3	86605869	86619622	circ_11688	76	+	0	0	0	0	0.363753	0.0536186	0.319005	0.106205	0.0259823	0.0670232	0.136716	0	Lrba	4	cds	450
chr5	96091583	96098313	circ_4904	76	-	0	0	0	0	0.21267	0.0303443	0.168885	0	0.21267	0.106205	0.272814	0.0670232	Cnot6l	3	cds	382
chr6	65869180	65901859	circ_3643	76	+	0.0543358	0.0484446	0.182645	0	0.230927	0	0.146116	0.0231923	0.0543358	0.0605557	0.158292	0	Prdm5	6	cds	678
chr1	119567795	119579077	circ_7362	75	-	0.0373931	0	0.141402	0	0.249287	0	0.129619	0	0.0872506	0	0.223887	0.0383798	Epb4.1l5	4	cds	456
chr1	24085410	24086611	circ_7439	75	-	0.0268093	0	0.0606887	0	0.20107	0.0303814	0.242755	0.0259823	0.187665	0.0911443	0.13655	0.0649558	Fam135a	2	5utr-cds	208
chr11	104356683	104378826	circ_1311	75	-	0.0519647	0.0268093	0.182289	0.0455165	0.142903	0	0.21267	0.0455165	0.129912	0.0268093	0.21267	0	Kansl1	4	cds	550
chr11	120128422	120134882	circ_2309	75	-	0.167098	0.0758609	0.415717	0.0536186	0.0455721	0	0.0259823	0	0.106335	0	0.142903	0	Slc38a10	4	cds	505
chr11	70874745	70893688	circ_16940	75	+	0.0242223	0	0.0811731	0	0.121111	0.0243527	0.220327	0.0407519	0.109	0.0243527	0.243519	0	Rabep1	4	cds|5utr-cds	614
chr13	3556313	3557057	circ_11910	75	+	0.0815037	0	0.146116	0	0.163007	0	0.158292	0.0231923	0.163007	0.0242223	0.158292	0.0347885	Gdi2	2	cds	331
chr15	69013357	69029910	circ_14003	75	+	0	0	0.0383798	0	0.326728	0	0.102346	0.0373931	0.145213	0	0.153519	0.124644	Khdrbs3	4	cds	600
chr17	24992269	25003405	circ_17155	75	-	0.0231923	0	0.121111	0	0.115962	0	0.121111	0	0.139154	0	0.31489	0.0608816	Cramp1l	4	cds	481
chr19	46449828	46454846	circ_15567	75	+	0.0363334	0	0	0	0.181667	0	0.127558	0	0.218001	0	0.255115	0.0815037	Sufu	5	cds	571|568
chr2	144259056	144262024	circ_7679	75	-	0.0484042	0.0353506	0.191899	0.0249287	0.0242021	0	0.0639663	0.0498575	0.108909	0.0353506	0.294245	0.0623218	Snx5	3	cds	338
chr2	91805023	91810209	circ_16740	75	+	0.0579808	0	0	0	0.115962	0	0.205889	0	0.185538	0.0407519	0.230112	0.0608816	Ambra1	2	cds	267
chr6	93745433	93815825	circ_6604	75	-	0	0	0	0	0.247454	0.0255865	0.261752	0.0363031	0.0824847	0	0.174501	0.0847073	Magi1	10|9	5utr-cds|cds	1713|1677
chr8	79060249	79076538	circ_4127	75	+	0	0	0.0649558	0	0.243051	0	0.207859	0	0.21267	0.0303443	0.259823	0.0268093	Zfp827	3	cds	1695
chr8	90932248	90933862	circ_4172	75	+	0	0	0	0	0.324074	0.0242021	0.341722	0.051173	0.0747862	0	0.0942682	0	Chd9	1	5utr-cds	1614
chr9	59801913	59843138	circ_8343	75	+	0	0	0	0	0.28668	0.0605052	0.271021	0.102346	0.0623218	0.0242021	0.106052	0	Myo9a	10	cds	1223
chr1	118419439	118419918	circ_11472	74	+	0.0579808	0	0.084778	0	0.139154	0	0.133223	0	0.208731	0	0.205889	0.0487053	Clasp1	1	5utr-cds	479
chr1	53865040	53914632	circ_17608	74	-	0	0	0	0	0.35093	0	0.447764	0.0249287	0.0242021	0	0.0767595	0	Hecw2	9	cds	1095
chr17	74241904	74245087	circ_16705	74	-	0.0608816	0	0.149423	0	0.182645	0.0811731	0.163007	0	0.121763	0.0579808	0.0950877	0.0242223	Memo1	2	cds	225
chr19	45635734	45640521	circ_1148	74	-	0.0455721	0	0.077947	0	0.182289	0	0.246832	0.0268093	0.167098	0.0303443	0.246832	0	Fbxw4	3	cds	415
chr2	24856605	24877626	circ_14571	74	-	0.023567	0	0.0249287	0	0.188536	0	0.236823	0	0.223887	0.0255865	0.0997149	0.0726063	Ehmt1	5	cds	697|718
chr5	127644318	127657138	circ_3089	74	+	0.157314	0.0707011	0.422177	0.0872506	0.0363031	0	0	0	0.0363031	0	0.0895528	0.0249287	Glt1d1	3	cds	307
chr9	56145488	56147578	circ_15669	74	-	0	0	0.0249287	0.0363031	0.129619	0.0255865	0.186966	0	0.0824847	0.0255865	0.361467	0.0363031	Tspan3	5	non-coding|cds	606
chr11	61532517	61535383	circ_113	73	-	0.0471341	0	0.423789	0.0242021	0.0942682	0	0.0872506	0	0.0353506	0	0.124644	0.0605052	Epn2	3|4	cds	399|435
chr13	107769559	107788009	circ_15048	73	-	0	0	0	0	0.162346	0.0407519	0.193778	0.036529	0.104365	0.0679198	0.242223	0.036529	Zswim6	3	cds|5utr-cds	657
chr19	4320151	4321056	circ_17851	73	-	0	0	0	0	0.350761	0	0.364577	0	0.0909381	0	0.197479	0.0303443	Kdm2a	2	cds	375
chr3	32451755	32454500	circ_10626	73	+	0.0811731	0	0.0968891	0	0.139154	0	0.193778	0.036529	0.104365	0.0815037	0.109	0.036529	Pik3ca	3	cds	401
chr4	130668924	130669298	circ_17911	73	+	0.0605052	0	0.179106	0	0.133112	0	0.166312	0.0498575	0.108909	0.0353506	0.179106	0	Pum1	1	5utr-cds	374
chr5	90946789	90961397	circ_2819	73	+	0	0	0	0	0.318616	0	0.227879	0.0303814	0.13655	0.0259823	0.268093	0.0303814	Mthfd2l	4	cds	569
chr8	11785712	11786260	circ_9840	73	+	0.0487053	0	0	0	0.13394	0	0.0815037	0.0484446	0.146116	0.0695769	0.298847	0.0968891	Arhgef7		cds|5utr-cds
chr9	82926396	82933067	circ_14734	73	-	0	0	0.023567	0	0.19943	0	0.20032	0.0639663	0.0997149	0.0242021	0.188536	0.0895528	Phip	8	cds	924
chr14	86852071	86910123	circ_1590	72	-	0.137108	0.0363031	0.377073	0.0383798	0.0373931	0	0.0942682	0	0.0747862	0	0.0707011	0	Diap3	4	cds	567
chr2	104252591	104258508	circ_14737	72	-	0	0	0	0	0.501294	0	0.415717	0.0670232	0	0	0.0259823	0	D430041D05Rik	3	cds	1076
chr2	166941217	166941492	circ_10892	72	+	0.077947	0	0.0607629	0.0606887	0.168885	0	0.0759536	0	0.194867	0.0402139	0.334196	0	Cse1l	2	cds|non-coding	184
chr4	141483724	141494398	circ_9969	72	-	0.0767595	0	0.145213	0	0.191899	0	0.157314	0	0.127933	0.0872506	0.108909	0	Spen	7	cds	969
chr4	16151916	16158430	circ_12852	72	-	0	0	0	0	0.379768	0	0.311788	0.0402139	0.167098	0.0303443	0.0909381	0	Ripk2	3	cds|non-coding	468
chr4	35083769	35084389	circ_12746	72	-	0.0804279	0.0759536	0.242755	0	0.0402139	0	0.121377	0	0.107237	0	0.318616	0.0649558	Mob3b	1	5utr-cds	620
chr5	138092919	138094139	circ_1502	72	+	0.0543358	0	0.073058	0	0.217343	0	0.219174	0	0.0815037	0	0.23135	0.0347885	Zkscan1	2	5utr-cds	661
chr6	120870765	120876346	circ_16432	72	+	0.0824847	0	0.124644	0	0.141402	0	0.186966	0.0242021	0.0824847	0.0639663	0.149572	0.0242021	Bcl2l13	2	cds	214
chr9	62919350	62923655	circ_4100	72	-	0	0	0.0347885	0	0.266445	0.0243527	0.0927692	0	0.109	0.0243527	0.3015	0	Pias1	4	cds	359
chr1	177096966	177131096	circ_4964	71	-	0	0	0	0	0.285263	0.0484446	0.23135	0.0347885	0.13584	0.0242223	0.146116	0	Akt3	4	cds	515
chr10	116937396	116939481	circ_17046	71	-	0.0243527	0	0.149423	0	0.146116	0	0.244511	0.0363334	0.109587	0	0.190175	0.0242223	Rab3ip	2	5utr-cds	540
chr10	121869716	121870510	circ_17814	71	-	0	0	0.0607629	0	0.33777	0	0.379768	0	0.0649558	0	0.136716	0.0303443	Srgap1	2	cds	312
chr16	94832298	94833219	circ_7971	71	-	0	0	0	0	0.461854	0.0726669	0.328761	0.0463846	0	0	0	0	Kcnj6	1	cds|5utr-cds	921
chr5	23979487	24000019	circ_9038	71	-	0	0	0.0363334	0	0.243519	0	0.230112	0	0.115962	0	0.181667	0.036529	Fam126a	9	5utr-cds	1019
chr5	84233582	84237554	circ_7309	71	-	0	0	0	0	0.13584	0.0484446	0.194821	0	0.258095	0.0484446	0.219174	0	Epha5	2	cds	492
chr11	60270317	60275002	circ_15487	70	-	0	0	0	0	0.327001	0	0.220327	0.0679198	0.0363334	0	0.15075	0.0407519	Tom1l2	2	cds	229
chr12	109620312	109627153	circ_9494	70	+	0.0455165	0	0.120642	0	0.227583	0.0389735	0.227879	0.0607629	0.0455165	0	0.214474	0	Rian	3	non-coding	269
chr12	83574631	83575136	circ_12173	70	-	0.0670232	0	0.121377	0	0.0938325	0	0.166894	0.0259823	0.20107	0	0.273099	0.0519647	Zfyve1	1	cds	505
chr13	119447714	119450010	circ_1201	70	+	0	0	0.023567	0	0.19943	0	0.329939	0.0255865	0.0623218	0.0484042	0.0942682	0.0639663	Paip1	2	cds	233
chr3	98070859	98082039	circ_5540	70	+	0	0	0.0455721	0	0.22085	0	0.303814	0.0303443	0.0519647	0.0268093	0.288624	0.0455165	Notch2	3	cds	719
chr5	34419997	34444913	circ_10344	70	+	0	0	0.0519647	0	0.319005	0.0455165	0.311788	0	0.121526	0	0.129912	0	Fam193a	11	cds	1854
chr8	77351613	77365160	circ_17268	70	-	0.0347885	0	0.0242223	0	0.115962	0	0.157445	0	0.139154	0.0543358	0.31489	0	Arhgap10	3	cds	222
chr9	113944847	113951684	circ_8260	70	+	0.121111	0	0.185538	0.0815037	0.0605557	0	0.0579808	0	0.0605557	0.036529	0.208731	0.0271679	Ubp1	2	cds|5utr	229
chrX	159919757	159966482	circ_12738	70	+	0	0	0.0249287	0	0.43599	0	0.28668	0.0484042	0	0	0.0498575	0	Sh3kbp1	5	cds|non-coding	754|757
chr17	75225155	75227241	circ_180	69	+	0	0	0.0498575	0	0.188536	0	0.0997149	0	0.117835	0.0255865	0.311609	0.0484042	Ltbp1	2	cds	500
chr19	6341902	6342657	circ_3723	69	+	0.0498575	0	0.0353506	0	0.274216	0.0484042	0.212103	0.0383798	0.0997149	0	0.0824847	0	Map4k2	3	cds|non-coding|5utr-cds	169
chr5	66391626	66400281	circ_8393	69	-	0.023567	0	0.0498575	0	0.212103	0	0.299145	0.0484042	0.0471341	0.0639663	0.0747862	0.0242021	Apbb2	4|3	cds	416|353
chr9	14592753	14596600	circ_16764	69	-	0	0	0	0	0.211894	0	0.141402	0.0255865	0.174501	0.0363031	0.247454	0	Amotl1	2	cds|5utr-cds	1108|1105
chr9	55807012	55859918	circ_2628	69	-	0.0255865	0	0.0484042	0	0.294245	0.0373931	0.242021	0.0353506	0.0767595	0.0249287	0.0484042	0.023567	Scaper	10	cds	1260
chrX	20376880	20381819	circ_6017	69	+	0	0	0.0455721	0	0.285806	0.0402139	0.258242	0.0303443	0.168885	0.0402139	0.0911443	0	Rp2h	2	cds|5utr-cds|non-coding	781
chr10	25267307	25289730	circ_10746	68	-	0.0484446	0	0.104365	0	0.133223	0.0243527	0.197135	0	0.133223	0	0.127558	0.0407519	Akap7	4	5utr-cds	579
chr16	16453991	16477513	circ_1440	68	-	0	0	0	0	0.278308	0.0679198	0.351223	0	0.0579808	0	0.0605557	0	Fgd4	7	cds	911
chr16	23110579	23111263	circ_6967	68	+	0.179106	0	0.399335	0.0707011	0	0	0.0363031	0	0.0639663	0.0373931	0.0484042	0	Eif4a2	2	non-coding|cds	282
chr18	80891814	80917878	circ_13597	68	-	0.023567	0	0.0747862	0	0.176753	0	0.174501	0.0484042	0.0824847	0.051173	0.19943	0	Atp9b	4	cds|non-coding	548
chr2	68934514	68947357	circ_13089	68	+	0	0	0	0	0.247454	0.0255865	0.124644	0	0.153186	0.0639663	0.174501	0.0363031	Cers6	2	cds	237
chr4	150500002	150534945	circ_16499	68	+	0.0271679	0	0.0608816	0	0.271679	0.0363334	0.219174	0.0463846	0	0.0363334	0.158292	0	Rere	4	cds	373
chr4	44152359	44152553	circ_6520	68	-	0.0242021	0	0	0	0.278324	0	0.281452	0	0.0968084	0.0353506	0.127933	0	Rnf38	1	cds|non-coding|5utr-cds	194
chr7	122113249	122123708	circ_16265	68	-	0.121377	0.0519647	0.348521	0.0607629	0.0758609	0	0.0402139	0.0303814	0.091033	0.0389735	0.0938325	0	Palb2	5	cds	599
chr8	45759052	45775703	circ_3555	68	+	0	0	0	0	0.407519	0	0.316585	0.0695769	0.0271679	0	0.0487053	0	Sorbs2	5|6	cds|5utr-cds	669|714
chr1	64078706	64079334	circ_10023	67	-	0	0	0.0623218	0	0.141402	0.0383798	0.28668	0	0.0589176	0.051173	0.186966	0	Klf7	1	cds	628
chr15	73392343	73394744	circ_9721	67	-	0.0383798	0	0.0363031	0	0.102346	0	0.0847073	0.0353506	0.179106	0.0623218	0.22992	0.0589176	Ptk2	2	5utr|non-coding	201
chr16	46436353	46438068	circ_9693	67	-	0.0389735	0	0.0303814	0	0.207859	0.0268093	0.243051	0.0303443	0.103929	0	0.273433	0	Pvrl3	2	cds	224
chr18	69564033	69564684	circ_17892	67	+	0	0	0.0363031	0	0.179106	0	0.35093	0.0353506	0.051173	0	0.169415	0	Tcf4	2	cds	180
chr18	77097248	77097723	circ_17178	67	+	0.073058	0	0.122256	0	0.23135	0	0.176591	0	0.0243527	0.0347885	0.163007	0.0363334	Pias2	1	cds|non-coding	475
chr18	82986743	82988198	circ_10459	67	+	0.0498575	0	0.106052	0	0.137108	0	0.106052	0	0.149572	0	0.176753	0.0895528	Zfp516	1	cds	1455
chr19	37325147	37330612	circ_7731	67	-	0.0605557	0	0.173942	0	0.0726669	0	0.15075	0.0407519	0.084778	0.0487053	0.162346	0	Ide	3	5utr-cds	563
chr19	7026291	7032649	circ_3767	67	-	0	0	0.0950877	0	0.377466	0	0.108672	0.0363334	0.0608816	0.0231923	0.122256	0.0242223	Stip1	5	cds	617
chr2	181631434	181632087	circ_2240	67	+	0.0455165	0	0.0670232	0	0.21241	0	0.214474	0.0303814	0.091033	0.0259823	0.20107	0.0607629	Prpf6	2	cds	252
chr5	34410580	34444913	circ_3237	67	+	0.0243527	0	0.0543358	0	0.206998	0	0.13584	0	0.13394	0.0579808	0.163007	0.0726669	Fam193a	12	cds	2097
chr6	112672123	112681676	circ_13795	67	-	0.0407519	0	0.121763	0	0.190175	0	0.0608816	0.0347885	0.0950877	0.0726669	0.206998	0.0231923	Rad18	4	cds	700
chr7	37567813	37569991	circ_15279	67	-	0	0	0	0	0.23567	0.0255865	0.19943	0	0.0942682	0.0383798	0.19943	0.0242021	Zfp536	1	5utr-cds	2178
chr7	81899673	81905636	circ_14161	67	-	0	0	0	0	0.217819	0.0471341	0.204692	0	0.169415	0	0.191899	0	Hdgfrp3	3	cds	372
chr10	62832893	62840378	circ_764	66	-	0	0	0.197479	0	0.194867	0.0670232	0.288624	0.0606887	0.0259823	0	0.0911443	0.0303443	Tet1	3	cds|5utr-cds	2388
chr11	78009400	78009794	circ_13519	66	+	0	0	0.0605052	0	0.179106	0	0.133112	0.0471341	0.115139	0.0373931	0.205718	0.0353506	Phf12	1	cds	394
chr12	53354344	53355047	circ_4269	66	+	0	0	0	0	0.0872506	0	0.141402	0.0383798	0.174501	0.0363031	0.271021	0.051173	Npas3		cds
chr15	81600907	81601545	circ_2625	66	+	0.0726063	0	0.115139	0	0.0605052	0.023567	0.140726	0	0.133112	0.0707011	0.179106	0.0249287	Ep300	1	cds	638
chr18	13715140	13717747	circ_13180	66	-	0	0	0	0	0.249287	0	0.153186	0.102346	0.0747862	0	0.188536	0.0383798	Zfp521	2	cds|non-coding	248
chr18	53895530	53906669	circ_640	66	+	0	0	0.0249287	0	0.106052	0.051173	0.186966	0.0242021	0.0589176	0	0.274216	0.0847073	Csnk1g3	3	5utr-cds	535
chr2	18122244	18126229	circ_2194	66	+	0.139154	0.0271679	0.230112	0	0	0	0.0363334	0	0.104365	0.0543358	0.205889	0	Mllt10	3	cds|non-coding	294
chr5	107788198	107790508	circ_2469	66	-	0.0243527	0	0.0271679	0.0242223	0.219174	0.0347885	0.176591	0.0363334	0.158292	0	0.108672	0.0242223	Evi5	2	cds	243
chr6	100630882	100637122	circ_5215	66	-	0.0938325	0	0.21241	0.103929	0.0804279	0	0.091033	0	0.0938325	0.0759536	0.197238	0	Shq1	3	cds	333
chr6	143180586	143197565	circ_11585	66	+	0.0942682	0.0255865	0.211894	0	0.129619	0	0.0872506	0	0.0471341	0	0.162037	0.0484042	Etnk1	5	cds	789
chr6	3545509	3555466	circ_9598	66	+	0.147451	0	0.0758609	0.0259823	0.0670232	0	0.21241	0.0259823	0.107237	0	0.242755	0.0389735	Ccdc132	4	cds	419
chr1	16486019	16509408	circ_17026	65	-	0	0	0	0	0.194821	0	0.285263	0	0.158292	0	0.163007	0.0363334	Stau2	2	5utr-cds	198
chr3	123601440	123634340	circ_175	65	-	0	0	0	0	0.460557	0.0249287	0.254122	0.0707011	0	0	0	0	Ndst3	4	cds|non-coding	558
chr4	155527412	155543193	circ_8955	65	+	0	0	0.0407519	0	0.255703	0	0.298847	0	0.073058	0.0231923	0.149423	0	Gnb1	5	5utr-cds	470
chr4	72169121	72170770	circ_1777	65	-	0.0579808	0	0.0726669	0.036529	0.185538	0	0.145334	0	0.104365	0	0.145334	0.0243527	Tle1	2	cds	138
chr5	103501366	103501912	circ_2934	65	+	0	0	0	0	0.0909381	0	0.197479	0	0.207859	0.0670232	0.303814	0.0606887	Ptpn13	1	5utr-cds|cds	546
chr9	82926396	82945918	circ_14175	65	-	0	0	0.0407519	0	0.158292	0	0.122256	0	0.243527	0	0.217343	0.0484446	Phip	9	cds	1085
chr1	53885328	53914632	circ_14011	64	-	0	0	0	0	0.417461	0	0.254334	0.0608816	0	0	0.0242223	0	Hecw2	7	cds	901
chr10	109816253	109824681	circ_808	64	-	0	0	0	0	0.336288	0.0271679	0.31489	0.036529	0.0231923	0	0.0242223	0	Nav3	3	cds	613
chr11	12365104	12378359	circ_13050	64	-	0.107237	0	0.69792	0.0909381	0.0402139	0	0	0	0	0	0	0	Cobl	4	cds	613
chr11	93905158	93933958	circ_9730	64	+	0	0.0402139	0.0455721	0.0303443	0.272814	0	0.136716	0	0.077947	0.0268093	0.273433	0	Mbtd1	11|14	non-coding|cds|5utr-cds	1215|1823
chr11	97231888	97238258	circ_3741	64	-	0.0498575	0	0.153186	0	0.224359	0	0.141402	0.0383798	0.0747862	0	0.0942682	0	Npepps	4	cds	441
chr15	80884206	80918097	circ_2147	64	+	0.0271679	0	0	0	0.271679	0	0.219174	0.0463846	0.13584	0	0.121763	0	Tnrc6b	11	cds	1446
chr17	90560740	90597629	circ_8675	64	-	0	0	0	0	0.393935	0	0.353114	0.0463846	0.0271679	0	0	0	Nrxn1	5	cds	990
chr4	100897656	100918148	circ_3084	64	+	0	0	0	0	0.22992	0	0.191899	0	0.145213	0.0353506	0.191899	0	Cachd1	2	cds	256
chr4	91308610	91311663	circ_5286	64	-	0	0	0	0	0.299145	0.0484042	0.259238	0.102346	0.0373931	0	0.0353506	0	Elavl2		5utr-cds|cds
chr5	134621948	134627775	circ_12170	64	-	0.0726669	0	0.127558	0.0679198	0.0726669	0	0.104365	0	0.133223	0	0.15075	0.0407519	Eif4h	5|4	cds	548|488
chr6	37903532	37919490	circ_14672	64	+	0	0	0.106335	0	0.194867	0.0268093	0.21267	0.0455165	0.103929	0	0.182289	0.0455165	Trim24	4|3	cds|5utr-cds	517|384
chr8	78525161	78531158	circ_11126	64	+	0.149572	0	0.117835	0	0.162037	0	0.117835	0.0383798	0	0	0.164969	0.0255865	Slc10a7	2	cds|non-coding	213
chr9	121727315	121731565	circ_5580	64	+	0	0	0.0455721	0	0.311788	0	0.258242	0.0455165	0.0909381	0.0536186	0.0911443	0	Nktr	5|4	non-coding|cds|5utr	344|316
chr1	128151743	128153399	circ_5722	63	+	0	0	0.0347885	0	0.302779	0	0.208731	0.0543358	0.0484446	0	0.104365	0	R3hdm1	2	5utr-cds	420
chr11	50301757	50308929	circ_15864	63	-	0	0	0.023567	0.0383798	0.174501	0	0.188536	0.051173	0.0872506	0	0.153186	0.051173	Canx	5	cds	721
chr12	40626336	40649489	circ_5371	63	+	0	0	0	0	0.318616	0	0.308307	0	0.091033	0	0.120642	0.0607629	Dock4	5	cds	539
chr18	6448904	6450639	circ_17351	63	-	0	0	0	0	0.212103	0	0.124644	0	0.153186	0.0255865	0.174501	0.0726063	Epc1	4	cds	766
chr4	121182605	121190258	circ_14494	63	-	0.0872506	0	0.0824847	0	0.112179	0.0363031	0.212103	0.051173	0.0623218	0	0.0942682	0.0255865	Rlf	3	5utr	370
chr5	130187400	130198116	circ_18025	63	+	0.0872506	0	0.129619	0.0255865	0.162037	0.0242021	0.106052	0	0.0623218	0	0.106052	0.0639663	Rabgef1	3	5utr-cds	520
chr8	108856721	108856953	circ_12439	63	+	0	0	0	0	0.353183	0.0484446	0.146116	0.0463846	0.0950877	0	0.121763	0	Zfhx3	1	cds	232
chr9	66562553	66566903	circ_1409	63	-	0	0	0.0519647	0	0.197479	0.0455165	0.0389735	0	0.167098	0.106205	0.246832	0.0402139	Usp3	2	cds	193
chr1	66362202	66380773	circ_7842	62	+	0	0	0	0	0.242021	0.023567	0.217485	0	0.0726063	0	0.166312	0.0498575	Map2	2	5utr-cds	363
chr1	84776316	84794327	circ_14948	62	-	0	0	0.13655	0.0519647	0.147451	0.0303814	0.166894	0	0.0402139	0	0.333788	0	Trip12	5	cds	1226
chr11	72712156	72714483	circ_11004	62	+	0.0649558	0	0.0911443	0	0.142903	0	0.167098	0	0.168885	0	0.197479	0.0455165	Ankfy1	2	cds|5utr	312
chr11	80223902	80227332	circ_4504	62	+	0	0	0.036529	0	0.326015	0	0.267879	0.0231923	0.0543358	0	0.0852343	0	Rhot1	4	cds	233
chr12	111858209	111872433	circ_17735	62	-	0	0	0.0363031	0	0.345418	0.0498575	0.193617	0	0.0767595	0	0.0726063	0	Ppp1r13b	3	cds	345
chr18	24897636	24903998	circ_18435	62	+	0	0	0.0249287	0	0.223887	0.0383798	0.211894	0	0.0824847	0	0.174501	0	Fhod3	2	cds	174
chr2	18092783	18146872	circ_9329	62	+	0	0	0.0852343	0	0.122256	0	0.13394	0	0.122256	0.0363334	0.194821	0.0811731	Mllt10	7	5utr-cds	606
chr2	68358813	68369105	circ_17367	62	-	0	0	0	0	0.204692	0	0.290425	0	0.0895528	0	0.157314	0.023567	Stk39	5	5utr-cds|cds	461
chr3	116348453	116366706	circ_17377	62	-	0	0	0	0	0.217819	0	0.166312	0.0373931	0.181516	0	0.140726	0.0249287	Cdc14a	3	cds	210
chr3	88346444	88349444	circ_3428	62	+	0.0695769	0	0.133223	0	0.104365	0.0407519	0.133223	0	0.104365	0.0407519	0.121111	0	Smg5	4	cds	364
chr4	117564620	117593162	circ_15180	62	+	0	0	0.0373931	0	0.259238	0.0639663	0.224359	0	0.023567	0	0.112179	0.0363031	Eri3	4	5utr-cds|cds	547
chr7	18942215	18950619	circ_9263	62	+	0	0	0.0471341	0	0.224359	0.0242021	0.282805	0	0.0623218	0	0.106052	0	Nova2	2	cds	311
chr1	82340318	82342862	circ_10364	61	+	0.0383798	0.0249287	0.12101	0	0.0895528	0	0.108909	0	0.102346	0	0.193617	0.0707011	Rhbdd1	2	5utr-cds	645
chr11	78006726	78009794	circ_8845	61	+	0.0303814	0	0.077947	0.0268093	0.106335	0.0606887	0.0649558	0.0402139	0.0759536	0	0.311788	0.0402139	Phf12	2	cds	467
chr11	97229829	97238258	circ_12907	61	-	0.106205	0	0.147451	0.121526	0.106205	0	0.0938325	0	0.13655	0	0.160856	0	Npepps	5	cds	505
chr12	100595814	100619641	circ_17333	61	-	0	0	0.0605052	0.023567	0.230279	0	0.193617	0.023567	0.0639663	0.0373931	0.0847073	0.0353506	Rps6ka5	4	cds	412
chr17	28428351	28441053	circ_10345	61	-	0.127933	0	0.193617	0	0	0	0.108909	0	0.0767595	0.0249287	0.181516	0.0353506	Fkbp5	4	5utr-cds	529
chr19	25409085	25411764	circ_13104	61	+	0	0	0.0579808	0	0.242223	0.0974106	0.139154	0	0.084778	0	0.104365	0	Kank1	1	cds|5utr-cds	2679
chr4	130668924	130719351	circ_11957	61	+	0.106205	0	0.388735	0.0607629	0.091033	0	0.0268093	0	0	0	0.17426	0	Pum1	4	5utr-cds	731
chr4	40163718	40167191	circ_613	61	+	0.0942682	0	0.0997149	0	0.129619	0	0.19943	0	0.0471341	0.0639663	0.0747862	0.0363031	Aco1	3	5utr-cds	434
chrX	142752039	142806068	circ_222	61	+	0.0455165	0	0	0	0.227583	0	0.227879	0	0.121377	0	0.214474	0.0303814	Tmem164	3	cds|5utr-cds|non-coding	196
chr10	18092844	18094908	circ_15604	60	+	0	0	0.0679198	0	0.170469	0.0231923	0.285263	0	0.0608816	0.0347885	0.0950877	0.0363334	Reps1	5	cds	703
chr12	77323844	77332329	circ_5712	60	+	0	0	0.0670232	0	0.151722	0.0649558	0.281498	0.0455721	0.0606887	0	0.160856	0	Fut8	2	5utr-cds	527
chr13	37888870	37899787	circ_8401	60	+	0.0373931	0	0.129619	0	0.124644	0	0.117835	0	0.162037	0.0242021	0.106052	0.0255865	Rreb1	5	5utr-cds|non-coding	676|1890
chr13	48832003	48835295	circ_18123	60	-	0	0	0.0249287	0	0.106052	0	0.112179	0	0.223887	0.0255865	0.211894	0.0242021	Phf2	2	cds	201
chr16	24608115	24608317	circ_3701	60	+	0	0	0	0	0.241284	0.0759536	0.121377	0	0.120642	0.0303814	0.21241	0.0519647	Lpp	1	5utr-cds	202
chr16	81576052	81589811	circ_10171	60	+	0	0	0	0	0.223887	0.0383798	0.448717	0.0242021	0	0	0	0	Ncam2	3	cds	423
chr17	42377159	42377640	circ_18326	60	+	0	0	0	0	0.233841	0	0.364577	0.091033	0	0.0268093	0.151907	0	Ptchd4	1	cds	481
chr17	84386510	84416387	circ_15278	60	-	0.151722	0	0.361925	0.106335	0.0758609	0	0.0402139	0	0.0455165	0.0259823	0.0402139	0	Thada	5	cds	572
chr19	58263911	58270163	circ_4790	60	-	0	0	0	0	0.363753	0.0268093	0.334196	0.0455165	0	0	0.0759536	0	Gfra1	3	cds|non-coding	427
chr4	8751323	8753148	circ_7243	60	+	0	0	0	0	0.22085	0.0402139	0.227861	0.0303443	0.142903	0	0.182289	0	Chd7	1	5utr-cds	1825
chr5	100475688	100480321	circ_13920	60	-	0.187665	0	0.121377	0.0389735	0.134046	0	0.106205	0	0.134046	0	0.121377	0	Lin54	2	cds|5utr|non-coding	267|263
chr7	29997749	29998210	circ_13122	60	+	0.106335	0	0.194867	0	0.0607629	0	0.0389735	0	0.121526	0.0303443	0.22085	0.0536186	Zfp568	2	cds	223
chr9	115266093	115280519	circ_8629	60	-	0	0	0.0373931	0	0.117835	0	0.162037	0.0242021	0.153186	0.0255865	0.211894	0	Stt3b	4	cds	563
chr10	90042545	90050112	circ_6076	59	+	0	0	0	0	0.393935	0.0242223	0.267879	0.0231923	0	0	0.0487053	0	Anks1b	2	cds	454
chr11	4803677	4820493	circ_9614	59	-	0.0303443	0	0.107237	0	0.242755	0	0.17426	0	0.197238	0	0.0268093	0.0759536	Nf2	6	cds	561
chr16	11104565	11128703	circ_9770	59	-	0.0268093	0	0.0758609	0	0.214474	0	0.257927	0.0389735	0.0670232	0.0303814	0.13655	0	Txndc11	4	cds|non-coding	539
chr16	85013626	85043743	circ_15589	59	-	0	0	0	0	0.129912	0	0.151907	0	0.11692	0.0268093	0.379768	0.0455165	App	7|6	cds	822|765
chr6	97323654	97329564	circ_8871	59	-	0.0231923	0	0	0	0.162346	0.0271679	0.242223	0.0487053	0	0.0543358	0.157445	0	Frmd4b	4	cds	295
chr7	126878722	126879452	circ_9573	59	-	0.0383798	0	0	0	0.217485	0	0.12101	0.0471341	0.153519	0	0.12101	0.0353506	Taok2	4	cds	349
chr1	59813587	59815411	circ_10202	58	+	0	0.0484042	0.0589176	0	0.124644	0	0.20032	0.0255865	0.0872506	0.0484042	0.106052	0	Bmpr2	2	cds	342
chr10	82383762	82404029	circ_14193	58	+	0.0242223	0	0	0	0	0.036529	0.359481	0.0407519	0.0726669	0.0243527	0.127558	0	Mif1		non-coding
chr18	22912581	22921957	circ_5136	58	-	0	0	0	0	0.339112	0	0.255115	0.0407519	0.0242223	0	0.0347885	0	Nol4	3	cds	358
chr18	61140790	61141790	circ_3053	58	-	0.106335	0	0.077947	0	0.167098	0	0.194867	0	0.0759536	0	0.11692	0.0670232	Hmgxb3	2	cds|non-coding	317
chr2	140008698	140057499	circ_4800	58	-	0	0	0.0363031	0	0.217485	0	0.205718	0	0.115139	0	0.12101	0.023567	Tasp1	4|3	5utr-cds|non-coding	471|402
chr2	165805186	165807929	circ_12712	58	-	0.0255865	0	0	0	0.243072	0.0498575	0.157314	0.023567	0.102346	0	0.12101	0	Zmynd8	2	cds	446|602
chr4	111746140	111747803	circ_4437	58	+	0.136716	0	0.0909381	0.0268093	0.106335	0	0.077947	0	0.136716	0	0.233841	0	Spata6	2	cds	187
chr4	74306964	74315649	circ_12979	58	+	0.0498575	0	0.0824847	0	0.137108	0	0.0707011	0	0.0623218	0.0363031	0.23567	0.0255865	Kdm4c	3	cds	292
chr5	137311873	137312233	circ_6257	58	-	0	0	0	0	0.0707011	0	0.149572	0.0363031	0.129619	0	0.261752	0.0605052	Trip6	2	cds	264
chr5	141582292	141613240	circ_15133	58	+	0	0	0	0	0.350761	0	0.349386	0.0455165	0.0649558	0	0	0	Sdk1	3	cds|5utr-cds	415
chr5	20465575	20466214	circ_15847	58	+	0	0	0	0	0.312431	0.0605557	0.304408	0.0579808	0	0	0	0	Magi2	1	cds	639
chr6	115632896	115644642	circ_15982	58	-	0.108909	0	0.153519	0	0.0605052	0	0.051173	0	0.0968084	0.0353506	0.179106	0.0373931	Raf1	5	5utr-cds	706
chr10	116527826	116549175	circ_16111	57	-	0.149572	0	0.0942682	0	0.0872506	0	0.0824847	0	0.112179	0.0242021	0.141402	0	Cnot2	2	5utr-cds	266
chr12	82357232	82372542	circ_7194	57	+	0	0	0.139154	0	0.145334	0.0487053	0.127558	0	0.0605557	0.0243527	0.127558	0	Sipa1l1	3	cds	495
chr4	107851307	107857320	circ_10858	57	+	0	0	0	0	0.48551	0.0259823	0.281498	0.0303814	0	0	0	0	Lrp8	6	cds|non-coding|5utr-cds	908
chr4	153432047	153432853	circ_2489	57	-	0	0	0	0	0.274216	0.0847073	0.23567	0.0255865	0.0498575	0	0.023567	0	Ajap1	1	cds	806
chr4	82350388	82383661	circ_3761	57	-	0.0243527	0	0	0	0.292232	0	0.258095	0.0242223	0.0243527	0	0.108672	0	Nfib	4	cds	363
chr5	115440484	115441445	circ_7328	57	+	0	0	0.0402139	0	0.257927	0.0259823	0.20107	0	0.091033	0	0.187665	0	Msi1	2	cds	201
chr6	115637598	115644642	circ_4915	57	-	0.0758609	0	0.241284	0	0.0606887	0	0.134046	0	0.13655	0.0259823	0.120642	0	Raf1	2	5utr-cds	346
chr7	99065799	99099473	circ_11906	57	-	0.0543358	0	0.0608816	0	0.217343	0.0484446	0.194821	0.0231923	0	0	0.121763	0	Uvrag	3	cds	320
chr10	52284102	52290923	circ_3950	56	+	0.0895528	0	0.0847073	0.0589176	0.140726	0	0.169415	0	0	0	0.145213	0	Dcbld1	3	cds	260
chr10	53611351	53626034	circ_5061	56	-	0	0	0.0347885	0	0.242223	0	0.127558	0.0407519	0.084778	0	0.139154	0	Mcm9	6	cds|5utr-cds	1165|1228
chr11	20703710	20712315	circ_16337	56	-	0.0259823	0	0.0607629	0	0.181876	0.0536186	0.364577	0	0.0389735	0	0.0759536	0	Aftph	4	non-coding|cds	459
chr12	53139380	53142768	circ_2937	56	+	0	0	0	0	0.333788	0.0519647	0.20107	0.0607629	0.091033	0.0389735	0.0268093	0	Akap6	1	cds-3utr	3388
chr13	55245517	55248077	circ_5893	56	+	0	0	0	0	0.124644	0.0605052	0.141402	0.0383798	0.112179	0	0.164969	0.0383798	Nsd1	1	cds	2560
chr18	31827261	31835481	circ_11204	56	+	0	0	0.0255865	0	0.12101	0.023567	0.217485	0.0373931	0.108909	0	0.115139	0.0498575	Wdr33	6	5utr-cds	747
chr18	44405209	44405760	circ_13240	56	+	0.0242223	0	0.0463846	0.0271679	0.169556	0.0243527	0.220327	0	0.0242223	0	0.127558	0	Dcp2	3	cds	374
chr18	73662657	73678039	circ_6355	56	-	0	0	0	0	0.149423	0	0.146116	0	0.122256	0.0484446	0.243527	0	Smad4	4	non-coding|5utr-cds	792
chr3	41581194	41596826	circ_8008	56	+	0.0852343	0	0.149423	0	0.036529	0	0.0950877	0	0.0974106	0	0.203759	0.0605557	Jade1	5	5utr-cds	725
chr5	114102382	114103826	circ_3557	56	+	0	0	0	0	0.15075	0	0.218001	0.0243527	0.0695769	0	0.157445	0.0487053	Usp30	2	cds	293
chr9	20645405	20645659	circ_12420	56	+	0.0363334	0	0.0695769	0	0.181667	0	0.185538	0	0.0484446	0.0243527	0.115962	0	Ubl5	2	cds	122
chr10	88809081	88810085	circ_16741	55	-	0.0589176	0	0.19943	0	0	0	0.0249287	0	0.141402	0.0383798	0.174501	0.0363031	Utp20	3	cds	351
chr12	101945399	101948439	circ_1394	55	-	0.122256	0.0242223	0.182645	0	0.163007	0.0363334	0.073058	0	0.0543358	0	0.0487053	0	Atxn3	4	cds	363
chr12	4658014	4666326	circ_17744	55	+	0.0759536	0	0.324779	0.0536186	0.106335	0	0.0519647	0	0.0759536	0	0.0649558	0	Itsn2	5	cds	765
chr14	21618890	21637640	circ_1271	55	+	0.0402139	0	0.197238	0.0389735	0.160856	0.0607629	0.166894	0	0.0402139	0	0.091033	0	Kat6b	9	cds	1023|1350
chr17	24218169	24220133	circ_13701	55	-	0.133112	0.0353506	0.409384	0	0	0	0.0255865	0	0.0363031	0	0.051173	0	1600002H07Rik	3	5utr-cds|cds	551
chr18	61157342	61157761	circ_16204	55	-	0.0255865	0	0	0	0.153519	0	0.181516	0	0.127933	0	0.169415	0.023567	Hmgxb3	2|1	cds	323|419
chr3	27620604	27643089	circ_754	55	-	0.0679198	0	0.109587	0	0.176591	0	0.0487053	0.0231923	0.0271679	0	0.194821	0.0463846	Fndc3b	2	5utr-cds	215
chr4	103319021	103331379	circ_17156	55	+	0.0579808	0	0.0726669	0	0.0927692	0	0.121111	0.0608816	0.0695769	0	0.133223	0.0487053	Oma1	6	5utr-cds	1222
chr4	68792824	68798924	circ_7180	55	-	0	0	0	0	0.233841	0	0.379768	0.106205	0	0	0.0759536	0	Brinp1	2	cds	460
chr8	61329218	61330018	circ_16973	55	+	0	0	0.0242223	0	0.0811731	0	0.157445	0	0.115962	0	0.218001	0.0608816	Sh3rf1	2	cds	372
chr8	77563975	77565146	circ_9145	55	+	0.13655	0	0.20107	0.0455721	0.0606887	0.0259823	0.0938325	0	0.0303443	0.0389735	0.134046	0	Prmt10	2	cds|5utr-cds	300
chr9	22012678	22013166	circ_6815	55	+	0.134046	0	0.121377	0	0.0268093	0	0.106205	0	0.20107	0	0.166894	0.0259823	Prkcsh	3	cds-3utr	326
chr9	45896084	45900256	circ_17568	55	-	0	0	0.0605557	0	0.139154	0.0407519	0.181667	0	0.0811731	0.0407519	0.121111	0	Rnf214	3	cds|5utr-cds	712|247
chr1	177102961	177131096	circ_10267	54	-	0	0	0	0	0.259823	0.0268093	0.182289	0	0.0519647	0.0402139	0.197479	0	Akt3	3	cds	383
chr11	105240360	105247595	circ_10928	54	+	0	0	0.0242223	0	0.127558	0.0271679	0.193778	0	0.0811731	0	0.169556	0.0243527	Tlk2	4	cds	437
chr11	116262859	116263297	circ_2778	54	-	0.036529	0	0.0407519	0	0.206998	0.0231923	0.163007	0.0242223	0.073058	0	0.122256	0	Srp68	2	cds	193
chr11	60706192	60706355	circ_8532	54	+	0.0804279	0.0303814	0.13655	0	0.120642	0	0.151722	0.0259823	0.120642	0	0.106205	0	Llgl1	1	cds	163
chr11	87146933	87149363	circ_3600	54	+	0	0	0.0484042	0	0.243072	0	0.193617	0	0.051173	0	0.0968084	0.0353506	Trim37	2	cds|5utr	192
chr15	85375321	85393506	circ_6474	54	+	0	0	0.077947	0	0.21267	0.0303443	0.181876	0	0.136716	0	0.11692	0	Atxn10	6	cds	782
chr16	33434625	33468183	circ_15748	54	+	0	0	0.129912	0.0268093	0.197479	0	0.142903	0	0.0759536	0	0.129912	0.0402139	Zfp148	4	5utr-cds	683
chr16	73956487	73985712	circ_18477	54	-	0	0	0	0	0.339112	0	0.220327	0.0407519	0.0242223	0	0.0231923	0	Robo2	10	cds	1566
chr19	50252533	50262367	circ_11311	54	-	0	0	0	0	0.278324	0.0471341	0.294245	0	0.0242021	0	0.0255865	0	Sorcs1	3	cds	389
chr2	126797466	126799234	circ_7853	54	-	0.0363031	0	0.0639663	0.0498575	0.169415	0	0.166312	0	0.0484042	0.0353506	0.102346	0	Trpm7	3	cds|non-coding	433
chr2	168639069	168639990	circ_8258	54	-	0.0373931	0	0	0	0.224359	0.0242021	0.271021	0	0.0623218	0	0.0353506	0	Atp9a	2	cds	167
chr3	148846848	148859533	circ_9797	54	-	0	0	0	0	0.242755	0	0.20107	0	0.0606887	0.0649558	0.134046	0.0607629	Lphn2	6	cds	1608
chr4	130727997	130730548	circ_9764	54	+	0.0605557	0	0.185538	0.0407519	0.0968891	0	0.0463846	0	0.084778	0	0.127558	0	Pum1	2	cds	438
chr5	121772666	121778105	circ_14573	54	+	0.0268093	0	0.0303443	0	0.0804279	0	0.13655	0.0389735	0.20107	0.0455721	0.21241	0	Atxn2	3	cds	412
chr5	73510885	73522744	circ_12537	54	+	0	0	0.0303814	0	0.142903	0	0.273433	0.0303443	0.0649558	0	0.167098	0.0758609	Dcun1d4	4	cds	318
chr6	119824385	119825209	circ_12552	54	-	0.0363334	0.0243527	0.0811731	0	0.254334	0	0.104365	0.0271679	0.0242223	0.0487053	0.0463846	0	Erc1	1	5utr-cds|non-coding	824
chr9	70469354	70476668	circ_11142	54	-	0.0484446	0	0.0463846	0	0.0968891	0	0.0927692	0	0.0968891	0.0608816	0.15075	0.0543358	Rnf111	2	5utr-cds	1020
chr1	34113932	34135256	circ_15014	53	+	0.124644	0.0484042	0.388856	0.051173	0	0	0	0	0	0	0.023567	0	Dst	4	cds	428
chr10	43393870	43395692	circ_15256	53	+	0.0758609	0.0389735	0.107237	0	0.106205	0	0.107237	0	0.091033	0.0649558	0.147451	0	Pdss2	2	cds	306
chr10	7152863	7160807	circ_2690	53	-	0	0	0.108672	0	0.0852343	0.0231923	0.0815037	0	0.0974106	0	0.258095	0.0363334	Cnksr3	3	cds	455
chr11	77571606	77585494	circ_6484	53	-	0	0	0.0471341	0	0.112179	0	0.117835	0.0383798	0.0498575	0.0363031	0.164969	0.0767595	Taok1	7	5utr-cds	745
chr12	113112145	113123234	circ_3690	53	+	0.0363334	0	0.0463846	0	0.0363334	0	0.0927692	0	0.109	0.0608816	0.197135	0.0543358	Mta1	5|6	cds|non-coding|5utr	471|522|458
chr12	51772273	51772705	circ_2398	53	-	0.12101	0.023567	0.179106	0	0.0968084	0	0.115139	0	0.0242021	0.0353506	0.0639663	0	Hectd1	2	cds	344
chr13	42055399	42055542	circ_13994	53	+	0.0455721	0	0.0519647	0	0.0911443	0	0.0389735	0	0.21267	0.0303443	0.207859	0.0670232	Hivep1	1	5utr-cds	143
chr14	120324793	120325412	circ_7606	53	+	0.0271679	0	0.0487053	0	0.190175	0	0.146116	0.0231923	0.0815037	0	0.158292	0	Mbnl2	1	5utr-cds	619
chr14	121905122	121908320	circ_17279	53	+	0.0726063	0	0.140726	0	0.108909	0	0.0639663	0	0.133112	0	0.115139	0.0249287	Ubac2	3	cds	358
chr17	86474316	86476891	circ_9588	53	+	0	0	0	0	0.166312	0.0872506	0.22992	0	0.0767595	0	0.0968084	0	Prkce	3	cds	281
chr2	156264280	156276668	circ_403	53	+	0.0389735	0	0.0759536	0	0.142903	0.0268093	0.227861	0	0.0909381	0	0.151907	0	Phf20	5	cds|5utr-cds	951
chr2	164096738	164100596	circ_17819	53	+	0.0455721	0	0.0909381	0	0.121526	0	0.142903	0.0268093	0.121526	0	0.142903	0.0402139	Stk4	4	cds	622
chr2	5973468	5988472	circ_7782	53	+	0.0347885	0	0.084778	0	0.0579808	0	0.0726669	0.036529	0.139154	0	0.205889	0	Upf2	5	cds	696
chr3	9264534	9265420	circ_10802	53	+	0	0	0	0	0.21267	0	0.168885	0	0.121526	0.0455165	0.155894	0.0402139	Zbtb10	1	cds	886
chr5	124576797	124577152	circ_3325	53	-	0.077947	0	0.0911443	0	0.129912	0	0.0911443	0	0.103929	0	0.182289	0.0758609	Eif2b1	2	cds	254
chr5	21433690	21459293	circ_1691	53	+	0.129912	0	0.562057	0.0606887	0	0	0.0303814	0	0	0	0	0	Fam185a	5	cds	505
chr5	3755593	3772787	circ_13155	53	-	0	0	0	0	0.242021	0	0.217485	0.0373931	0.0363031	0	0.0767595	0.0498575	Ankib1	3	5utr|5utr-cds	755
chr6	134066306	134137417	circ_13274	53	+	0.0484042	0	0	0	0.181516	0.0589176	0.217485	0	0.0726063	0	0.0767595	0	Etv6	2	5utr-cds	292
chr6	99632256	99651791	circ_2048	53	-	0	0	0	0	0.318616	0.0519647	0.241284	0.0303814	0.0303443	0	0.0804279	0	Eif4e3	5	cds	452
chr7	118193449	118196035	circ_18282	53	-	0.0649558	0	0.167098	0	0.11692	0	0.136716	0	0.077947	0	0.151907	0.0455165	Smg1	3	cds	597
chr10	26327686	26352375	circ_14475	52	-	0	0	0	0	0.141402	0.0255865	0.137108	0	0.0707011	0.0255865	0.174501	0.0605052	L3mbtl3	10|11	5utr-cds	1184|1259
chr11	30791091	30792038	circ_719	52	+	0	0	0.121377	0	0.0804279	0	0.242755	0	0.17426	0.0759536	0.0606887	0	Psme4	2	cds	258
chr16	24442780	24456942	circ_2623	52	+	0	0	0.0231923	0.0407519	0.145334	0	0.0927692	0	0.0484446	0.036529	0.208731	0.0271679	Lpp	2	5utr	220
chr2	91555266	91560911	circ_8906	52	+	0	0	0.0487053	0	0.13584	0.0242223	0.182645	0.0231923	0.0950877	0	0.146116	0	Ckap5	5	cds	625
chr3	133062565	133085025	circ_1776	52	-	0.0268093	0.0303814	0	0	0.0938325	0	0.166894	0	0.0938325	0	0.318616	0.0259823	Gstcd	4	5utr-cds	1264
chr4	152020189	152020708	circ_3427	52	-	0.0242021	0	0.0895528	0	0.205718	0	0.127933	0	0.0726063	0.0353506	0.0639663	0.0249287	Zbtb48	2	cds	254
chr4	70264490	70276708	circ_447	52	-	0.0363031	0	0.127933	0	0.169415	0	0.140726	0	0.0726063	0	0.0639663	0.0373931	Cdk5rap2	4	cds	1174
chr4	9508626	9532065	circ_2311	52	-	0	0	0.0519647	0	0.303814	0	0.233841	0.0402139	0.0455721	0	0.0519647	0	Asph	5	cds	615
chr8	82990346	83006412	circ_6202	52	+	0	0	0	0	0.157314	0.0471341	0.204692	0	0.108909	0	0.127933	0	Rnf150	3	cds	406
chr9	82945757	82959851	circ_17184	52	-	0.0639663	0	0.108909	0	0.0383798	0.0373931	0.0605052	0	0.140726	0.0373931	0.157314	0	Phip	3	cds	411
chr1	158572951	158580361	circ_3333	51	+	0	0	0	0	0.145334	0.0243527	0.266711	0.0679198	0.0484446	0	0.0231923	0.0407519	Astn1	3	cds	364
chr10	117692581	117695068	circ_17323	51	-	0.0363334	0	0.104365	0	0.0726669	0	0.0463846	0	0.084778	0.0243527	0.231923	0	Mdm2	2	5utr-cds|cds	320
chr11	120967994	120973969	circ_11189	51	-	0	0	0.0695769	0	0.0605557	0	0.0811731	0	0.133223	0.036529	0.139154	0.0950877	Csnk1d	6	cds	1010
chr14	25502654	25536824	circ_15775	51	+	0	0	0	0	0.272814	0	0.303814	0	0.0259823	0	0.0607629	0.0606887	Zmiz1	2	5utr	185
chr14	75770170	75771533	circ_14726	51	-	0.0579808	0.0271679	0.109	0	0.115962	0	0.109	0.0243527	0.0463846	0	0.121111	0	Slc25a30	2	cds	181
chr15	12339627	12343151	circ_8475	51	+	0.0271679	0	0.036529	0	0.203759	0	0.121763	0	0.0543358	0.0363334	0.13394	0.0347885	Golph3	2	cds	247
chr18	67519290	67530484	circ_4516	51	-	0	0	0	0	0.273099	0	0.120642	0	0.151722	0.0519647	0.0804279	0.0607629	Spire1	4	cds	460
chr19	14464308	14468271	circ_18476	51	-	0.0303814	0	0.0259823	0	0.167098	0	0.259823	0.0402139	0.0607629	0.0455165	0.077947	0	Tle4	6	cds	731
chr2	33260477	33284908	circ_6346	51	-	0	0	0	0	0.203759	0.0242223	0.255703	0.0579808	0.0271679	0	0.073058	0	Ralgps1	4	cds	394
chr6	116133766	116138250	circ_6263	51	-	0	0	0.0543358	0	0.0852343	0	0.163007	0	0.0852343	0.0231923	0.190175	0.0605557	Tmcc1	2	5utr-cds	747
chr9	102618810	102619760	circ_7425	51	-	0.077947	0.0670232	0.121526	0	0.0909381	0	0.121526	0.0455165	0.077947	0	0.0911443	0.0303443	Cep63	2	cds|5utr-cds	247
chr9	96557399	96572021	circ_8480	51	-	0	0	0	0	0.424821	0	0.187665	0.0759536	0.0303443	0	0.0268093	0	Rasa2	8	cds	889
chr1	192123538	192126027	circ_498	50	-	0	0	0	0	0.19943	0	0.20032	0.0255865	0.124644	0	0.0589176	0	Rcor3	3	cds|5utr-cds	366
chr10	40394324	40436212	circ_14982	50	+	0.0242021	0	0.0383798	0	0.193617	0	0.166312	0.0373931	0.0605052	0.0353506	0.0639663	0	Cdk19	3	5utr|cds|non-coding	328
chr10	43127778	43160844	circ_13223	50	-	0	0	0	0	0.185538	0	0.266445	0.036529	0.0579808	0	0.0484446	0	Sobp	3	cds	477
chr2	156177632	156178952	circ_11901	50	-	0.0407519	0	0.0608816	0	0.122256	0.0242223	0.109587	0	0.176591	0.0242223	0.0852343	0	Rbm39	2	non-coding	347
chr2	25952677	25966948	circ_13788	50	-	0	0.023567	0.051173	0.0249287	0.0968084	0	0.115139	0	0.0847073	0.023567	0.204692	0	Camsap1	5|4	cds	708|681|648
chr3	131599864	131607463	circ_14894	50	+	0.0363334	0	0.0231923	0	0.157445	0.0243527	0.208731	0.0271679	0.0363334	0	0.0811731	0	Papss1	4	cds	568
chr3	83960686	83962421	circ_834	50	-	0.0402139	0	0.121377	0	0.0536186	0	0.0606887	0	0.147451	0.0911443	0.13655	0.0649558	D930015E06Rik	3	cds	352
chr5	134664184	134665293	circ_15112	50	-	0	0	0.0455165	0	0.17426	0.0455721	0.288271	0.0259823	0.0268093	0.0303814	0.091033	0	Limk1	2	non-coding|cds	219
chr5	27772003	27775679	circ_1217	50	-	0.0759536	0.0303443	0.0649558	0.0536186	0.167098	0	0.077947	0.0268093	0.106335	0	0.103929	0	Paxip1	2	cds|5utr-cds	735
chr6	38440454	38452971	circ_7233	50	+	0	0	0	0	0.318616	0.0649558	0.134046	0	0.13655	0	0.0670232	0	Ubn2	2	cds	195
chr8	110632029	110637033	circ_12071	50	+	0.103929	0	0.182289	0.106205	0.0519647	0	0.0607629	0	0.11692	0	0.0911443	0	Vac14	8	cds|non-coding	995|990
chr8	85669533	85674130	circ_10878	50	-	0	0	0	0	0.158292	0.0347885	0.258095	0.0363334	0.0608816	0	0.0950877	0	Neto2	3	cds|5utr	447
chr9	53566716	53567024	circ_9353	50	+	0.0487053	0	0.0271679	0	0.121763	0.0231923	0.0950877	0.0363334	0.0974106	0	0.190175	0	Npat	2	cds	225
chr1	25126640	25131401	circ_12425	49	-	0	0	0	0	0.141402	0.0639663	0.236823	0	0.0353506	0	0.0997149	0.0242021	Bai3	3	cds	288
chr12	111772318	111774583	circ_11548	49	+	0	0	0.0407519	0.0242223	0.158292	0.0463846	0.149423	0	0.0487053	0.0231923	0.13584	0	Klc1	2	5utr-cds	493
chr12	21230822	21244875	circ_6597	49	+	0	0	0.0255865	0	0.217819	0.023567	0.191899	0	0.0605052	0	0.0895528	0	Asap2	3	cds	419
chr12	87346707	87350385	circ_8591	49	-	0.0455721	0	0.103929	0	0.136716	0.0303443	0.129912	0	0.0911443	0	0.142903	0	Sptlc2	2	cds	219
chr19	45885951	45892148	circ_9129	49	-	0	0	0.0847073	0	0.230279	0	0.12101	0.023567	0.0383798	0	0.108909	0	9130011E15Rik	3	cds	286
chr3	133320935	133330512	circ_862	49	+	0.023567	0	0.112179	0	0.0942682	0	0.0997149	0	0.0942682	0.0383798	0.112179	0.0242021	Ppa2	4	cds	284
chr3	152738185	152747773	circ_10129	49	+	0.0243527	0	0.122256	0	0.0974106	0.0579808	0.122256	0.0242223	0.0608816	0.0231923	0.0950877	0	Pigk	7|6	cds	888|747
chr6	38440454	38491931	circ_239	49	+	0	0	0	0	0.255703	0.0347885	0.176591	0.0484446	0.0487053	0.0231923	0.0271679	0	Ubn2	13	cds	3147|3153
chr7	132827702	132837207	circ_16702	49	-	0.0847073	0.0471341	0.0383798	0.0249287	0.0968084	0	0.127933	0.0498575	0.0847073	0.023567	0.0255865	0	Mettl10		cds-3utr
chr9	108528588	108544977	circ_9427	49	+	0	0	0.0402139	0	0.106205	0	0.120642	0	0.166894	0.0519647	0.17426	0.0303814	Qrich1	5	5utr-cds	1810
chr9	55838119	55859918	circ_11634	49	-	0	0	0	0	0.327001	0.0243527	0.162346	0	0.0484446	0	0.0231923	0	Scaper	5	cds	618
chr10	108268571	108274188	circ_5571	48	+	0.0363031	0	0.0383798	0	0.12101	0	0.243072	0	0.0605052	0.023567	0.0767595	0	Ppp1r12a	5|4	cds-3utr|cds	371|340
chr10	120035350	120038793	circ_3822	48	+	0	0	0	0	0.188536	0	0.236823	0	0.0471341	0	0.0623218	0.0484042	Grip1	3	cds	480
chr13	14285547	14300447	circ_8426	48	-	0	0	0	0	0.273433	0	0.22085	0.0536186	0.0455721	0	0.0519647	0.0268093	Hecw1	3	cds	443
chr13	48932296	48949303	circ_17470	48	-	0.0649558	0	0.0759536	0	0.155894	0	0.106335	0	0.11692	0	0.106335	0.0455165	Fam120a	4	cds	556
chr15	73320774	73343359	circ_15696	48	-	0.0249287	0	0.023567	0	0.149572	0	0.117835	0.0255865	0.0623218	0	0.106052	0.0767595	Ptk2	5	5utr-cds|cds	625
chr15	93455450	93465245	circ_10454	48	+	0.0231923	0	0.0605557	0	0.0695769	0.0271679	0.0242223	0	0.104365	0.0543358	0.181667	0.036529	Pphln1	3	cds	341
chr2	181111999	181114729	circ_15265	48	-	0	0	0	0	0.326728	0	0.179106	0.0373931	0	0	0.0255865	0.0249287	Kcnq2	4	cds|5utr-cds	520
chr2	91810029	91825352	circ_11807	48	+	0.0373931	0	0.0707011	0	0.112179	0	0.0471341	0	0.0747862	0.0363031	0.141402	0.0639663	Ambra1	3	cds	362
chr4	152496648	152507483	circ_8808	48	+	0	0	0.181667	0	0.0927692	0	0.109	0.036529	0.0463846	0	0.109	0	Nphp4	6	cds	834|804
chr5	131451883	131461353	circ_16964	48	-	0	0	0	0	0.23135	0	0.149423	0.0605557	0.0608816	0.0347885	0.0679198	0	Auts2	4	cds	316
chr5	146259504	146286239	circ_11984	48	+	0.0373931	0	0.023567	0	0.0997149	0	0.129619	0	0.0623218	0	0.188536	0.0383798	Cdk8	5	5utr-cds|cds	518
chr5	90946789	90948945	circ_12705	48	+	0	0	0.0242223	0	0.0927692	0.0407519	0.109	0	0.139154	0	0.169556	0	Mthfd2l	2	cds	308
chr6	33438379	33442039	circ_2030	48	+	0.0607629	0.0303443	0.155894	0	0.136716	0	0.0649558	0	0.0759536	0.0303443	0.11692	0	Exoc4	2	cds	235
chr6	65881048	65901859	circ_7545	48	+	0.0389735	0	0.273433	0	0.077947	0	0.167098	0	0.0259823	0	0.0759536	0.0455165	Prdm5	4	cds	435
chr7	116359995	116368189	circ_11500	48	-	0	0	0	0	0.188536	0	0.174501	0	0.0824847	0	0.0623218	0.0726063	Pik3c2a	6	non-coding|cds	810
chr7	130218997	130228792	circ_409	48	-	0	0	0	0	0.187665	0	0.13655	0	0.134046	0	0.182066	0.0389735	Fgfr2	2	cds|non-coding	294
chr7	16182040	16182468	circ_10235	48	+	0	0	0	0	0.182066	0.0389735	0.17426	0.0455721	0.0455165	0.0389735	0.120642	0.0303814	Meis3	2	non-coding|cds	261
chr8	10396850	10413290	circ_14	48	+	0	0	0	0	0.242021	0	0.294245	0.0373931	0	0	0.0255865	0	Myo16	5	cds	566
chr1	16440322	16486150	circ_15106	47	-	0	0	0	0	0.19943	0	0.23567	0	0.0498575	0.0242021	0.023567	0.0383798	Stau2	3	5utr-cds	427
chr12	78590533	78637579	circ_7580	47	+	0	0	0	0	0.236823	0.0605052	0.247454	0	0	0	0.023567	0	Gphn	7	cds	742
chr13	59512323	59544451	circ_15384	47	-	0	0	0.0363031	0	0.115139	0	0.145213	0.0353506	0.0767595	0.0249287	0.0847073	0.0589176	Agtpbp1	9|10	5utr-cds	1082|1120
chr16	76330745	76352549	circ_12959	47	-	0.0536186	0	0.0303443	0	0.134046	0	0.106205	0	0.0938325	0	0.21241	0.0389735	Nrip1	2	5utr	197
chr18	6061846	6070091	circ_1291	47	-	0	0	0.0589176	0	0.149572	0	0.176753	0	0.0747862	0.0484042	0.0589176	0	Arhgap12	4	cds	609
chr19	57650257	57657238	circ_1315	47	+	0	0	0	0	0.0726669	0	0.0695769	0.0407519	0.084778	0	0.231923	0.0679198	Atrnl1	4	cds	703
chr2	166834470	166836457	circ_14844	47	+	0.023567	0	0.0498575	0	0.153186	0.0255865	0.124644	0.0242021	0.0353506	0	0.137108	0	Arfgef2	3	cds	583
chr2	18101457	18126229	circ_3016	47	+	0.0909381	0	0.227861	0	0.0909381	0	0	0.0303443	0.077947	0	0.106335	0.0455165	Mllt10	5	cds|5utr-cds	459
chr2	33825047	33874460	circ_2885	47	-	0	0	0	0	0.173942	0	0.145334	0.036529	0.0579808	0	0.109	0.036529	Mvb12b	5	cds|5utr-cds	581
chr3	116392821	116404618	circ_2517	47	-	0.0231923	0	0.0363334	0	0.0811731	0	0.121111	0	0.0811731	0.0815037	0.121111	0.0243527	Cdc14a	2	cds	169
chr6	85256342	85269963	circ_4287	47	-	0	0	0.0679198	0	0.182645	0	0.13584	0.0484446	0.036529	0	0.13584	0	Sfxn5	4	cds	268
chr7	132759388	132760167	circ_6930	47	-	0.0649558	0.0268093	0.288624	0	0.0389735	0	0.0607629	0	0.103929	0.0268093	0.0607629	0	Fam53b	1	cds	779
chr8	69935778	69936036	circ_4661	47	-	0.0607629	0	0.077947	0	0.0303814	0	0.0519647	0	0.0759536	0.0455165	0.272814	0.0268093	Gatad2a	1	5utr-cds	258
chr9	113761589	113773777	circ_11506	47	+	0.051173	0	0.193617	0	0.0895528	0	0	0	0.0639663	0.0249287	0.0968084	0.0589176	Clasp2	5	cds	449
chr9	22026172	22036860	circ_8130	47	-	0	0	0	0	0.244511	0	0.109587	0	0.0815037	0	0.146116	0.0231923	Elavl3	4	cds	704
chr10	70142578	70154836	circ_17882	46	+	0.13655	0	0.147451	0.0911443	0.0455165	0	0.0670232	0	0.091033	0	0.0804279	0	Ccdc6	2	cds	279
chr11	22053431	22068506	circ_6711	46	-	0	0	0.0242223	0	0.185538	0.0271679	0.193778	0	0.0579808	0	0.0605557	0	Ehbp1	6	cds	742
chr11	26534210	26550075	circ_8307	46	-	0	0	0.0847073	0	0.051173	0	0.145213	0	0.0767595	0.0623218	0.12101	0.023567	Vrk2	5	cds	407
chr12	31833181	31839854	circ_3389	46	+	0	0	0.0519647	0	0.136716	0	0.11692	0	0.0455721	0	0.181876	0.0938325	Cog5	3	cds	467
chr13	77083440	77092411	circ_14421	46	-	0.036529	0	0	0	0.13394	0	0.122256	0	0.0608816	0.0231923	0.122256	0.084778	Ankrd32	5	cds	672
chr14	86852071	86866642	circ_7292	46	-	0	0	0.120642	0	0.0455165	0.0259823	0.0536186	0	0.151722	0	0.187665	0.0607629	Diap3	2	cds	370
chr17	51767891	51809287	circ_1929	46	-	0	0	0	0	0.364577	0	0.155894	0	0.0455721	0.0455165	0.0519647	0	Satb1	8	5utr-cds	1609
chr2	122070864	122072309	circ_11137	46	-	0	0	0.0997149	0	0.212103	0	0.0872506	0.0242021	0.0589176	0	0.0747862	0	Spg11	2	cds	456
chr2	153391528	153391822	circ_14572	46	+	0.0383798	0	0.0242021	0	0.0895528	0	0.0605052	0	0.0767595	0.0373931	0.242021	0	Asxl1	2	cds	219
chr2	155887108	155911836	circ_11637	46	-	0.0471341	0.0255865	0.0997149	0	0.106052	0	0.137108	0	0.0707011	0	0.0747862	0	Uqcc1	5	5utr-cds|cds	447|444
chr2	91480312	91481980	circ_16039	46	+	0	0	0	0	0.17426	0	0.197238	0.0259823	0.0402139	0.0607629	0.166894	0	Lrp4	3	cds	518
chr2	91805023	91825352	circ_512	46	+	0	0	0.17426	0	0.0455165	0	0.0938325	0	0.166894	0	0.0804279	0.0911443	Ambra1	4	cds	449
chr3	116647781	116651499	circ_14431	46	-	0.0498575	0	0.153186	0	0.0623218	0.0363031	0.141402	0	0.0373931	0.0363031	0.0353506	0	Hiat1	3	cds	287
chr7	132949584	132973623	circ_899	46	+	0	0	0.0679198	0	0.0608816	0	0	0	0.146116	0	0.244511	0.0726669	Zranb1	5	5utr-cds	1464
chr8	108792201	108794969	circ_17874	46	+	0.0242223	0	0.0347885	0	0.145334	0	0.0231923	0	0.084778	0.036529	0.162346	0.0407519	Zfhx3	1	5utr-cds	2768
chr8	25659740	25666156	circ_12823	46	+	0	0	0.0242021	0	0.166312	0.0373931	0.12101	0	0.102346	0	0.0968084	0.023567	Whsc1l1	3	cds	798
chr1	16389820	16394210	circ_5075	45	-	0	0	0	0	0.12101	0	0.243072	0.0373931	0	0.0471341	0.115139	0	Stau2	3	cds	481
chr1	66772905	66802168	circ_8689	45	-	0	0	0	0	0.162346	0	0.145334	0.036529	0.0811731	0	0.0605557	0.0487053	Kansl1l	4	5utr-cds	1582|1477
chr12	86260576	86269061	circ_1192	45	+	0	0	0.0484446	0	0.0695769	0	0.109	0.0487053	0.0347885	0.0271679	0.205889	0	Gpatch2l	5	cds	451
chr14	120917355	120923585	circ_11397	45	+	0.0389735	0	0.0911443	0	0.0909381	0	0.106335	0	0.11692	0.0268093	0.121526	0.0455165	Ipo5	5	cds	579
chr14	65234913	65239914	circ_10632	45	-	0	0	0	0	0.108672	0	0.121763	0	0.0271679	0	0.267879	0.0347885	Fzd3	2	cds	1215
chr17	74351949	74359349	circ_9603	45	+	0	0	0	0	0.153519	0	0.217819	0.023567	0.0639663	0	0.0968084	0	Spast	3	cds	267
chr18	82664837	82682287	circ_16235	45	-	0	0	0.0767595	0	0.108909	0	0.0767595	0.0249287	0.108909	0.023567	0.140726	0	Zfp236	6	5utr|cds	929
chr19	44934932	44948052	circ_619	45	+	0	0	0.0268093	0	0.21241	0	0.120642	0.0303814	0.0606887	0.0259823	0.0938325	0.0759536	Fam178a	5	cds|non-coding	1951|2464
chr19	56574816	56576284	circ_2495	45	+	0.0487053	0	0.0950877	0	0.0974106	0	0.176591	0	0.109587	0.0231923	0.0271679	0	Nhlrc2		cds
chr2	119916430	119924086	circ_2103	45	+	0	0	0	0	0.137108	0	0.176753	0	0.0997149	0	0.0824847	0.051173	Mga	4|6	cds	1777|2014
chr3	106531136	106539603	circ_13213	45	-	0	0	0	0	0.187665	0	0.197238	0	0.0938325	0	0.121377	0.0389735	Cept1	3	5utr-cds	704
chr4	109861808	109890990	circ_16839	45	+	0	0	0.0271679	0	0.206998	0	0.122256	0	0.073058	0	0.0815037	0.0605557	Faf1	3	cds	381
chr6	112665277	112681676	circ_2977	45	-	0	0.0383798	0.0623218	0	0.106052	0.051173	0.0249287	0	0.0942682	0	0.174501	0	Rad18	5|4	cds|cds-3utr	761|684
chr6	89672170	89674195	circ_8334	45	+	0	0	0	0	0.169556	0	0.197135	0.0271679	0.0363334	0.0243527	0.0811731	0	Txnrd3	3	cds	339
chr8	125491110	125492833	circ_8017	45	-	0.0271679	0	0.036529	0	0.13584	0.0242223	0.206998	0	0.0543358	0	0.0608816	0.0231923	Sipa1l2	1	5utr-cds	1723
chr12	3442473	3474613	circ_457	44	+	0.0402139	0.0911443	0.227583	0	0.0402139	0	0.0606887	0	0.0402139	0	0.151722	0	Asxl2	5|6	cds	580|583
chr14	54662167	54667161	circ_2253	44	-	0	0	0.0402139	0	0.257927	0	0.120642	0.0303814	0.106205	0	0.0804279	0	Acin1	4	cds	1687
chr15	35417510	35430284	circ_3661	44	+	0	0	0.0363334	0	0.104365	0	0.145334	0	0.0811731	0	0.121111	0.036529	Vps13b	4	cds	646
chr16	18946345	18947518	circ_10683	44	+	0	0	0.0909381	0	0.0759536	0	0.11692	0	0.0911443	0.0455165	0.181876	0	Hira	2	cds	307
chr2	104776171	104780260	circ_6000	44	-	0	0	0	0	0.129619	0	0.124644	0.0363031	0.0589176	0	0.112179	0.0726063	Qser1	4	cds	795
chr2	152302151	152308431	circ_3440	44	+	0	0	0.0815037	0	0.146116	0	0.13584	0	0.073058	0.0347885	0.0950877	0	Tbc1d20	4	cds|non-coding	556
chr2	18906228	18908152	circ_446	44	-	0.036529	0	0.0407519	0	0.0852343	0	0.108672	0	0.073058	0	0.13584	0.084778	Pip4k2a	2	cds	195
chr4	129595058	129595413	circ_17188	44	-	0	0	0	0	0.141402	0.0383798	0.211894	0	0.0471341	0	0.0997149	0	Eif3i	2	cds	278
chr4	130668924	130669203	circ_2493	44	+	0.155894	0	0.21267	0	0.077947	0.0268093	0	0	0.0649558	0	0.0759536	0	Pum1		5utr-cds
chr6	94513804	94535768	circ_1621	44	+	0.0847073	0	0.127933	0	0.0242021	0	0.051173	0	0.0726063	0.0353506	0.127933	0.0249287	Slc25a26	3	non-coding	390
chr1	155187777	155197435	circ_462	43	+	0	0	0.023567	0	0.149572	0	0.106052	0.0255865	0.0623218	0	0.153186	0	Stx6	4	cds|5utr-cds	391
chr1	37490259	37498740	circ_599	43	-	0.0243527	0	0.0815037	0	0.146116	0	0.258095	0	0	0	0.0271679	0.0242223	Mgat4a	3	cds	443|416
chr1	93714897	93725316	circ_8229	43	-	0.0259823	0	0.182289	0	0.0909381	0	0.106335	0	0.0649558	0	0.0911443	0.0606887	Thap4	3	cds|non-coding	374
chr15	102086002	102086639	circ_8980	43	+	0.0255865	0	0.12101	0	0.0255865	0	0.0605052	0	0.102346	0	0.133112	0.0589176	Eif4b	2	cds	190
chr15	36080816	36087468	circ_723	43	-	0.121377	0	0.361925	0.0911443	0	0	0.0268093	0	0	0	0	0	Rgs22	4	cds	474
chr16	94262591	94268698	circ_17276	43	-	0.0303814	0	0.077947	0.0402139	0.106335	0	0.0389735	0	0.106335	0	0.168885	0.0268093	Hlcs	3	5utr-cds|cds	1278
chr18	16640421	16650498	circ_18455	43	-	0	0	0	0	0.109587	0	0.122256	0	0.0974106	0	0.176591	0.0484446	Cdh2	5	cds	848
chr3	28532887	28542098	circ_12261	43	+	0	0	0	0	0.233841	0	0.288624	0.0606887	0	0	0.0303814	0	Tnik	3	cds|5utr	333
chr7	37479280	37493838	circ_10714	43	-	0	0	0	0	0.120642	0	0.151722	0	0.107237	0	0.197238	0.0389735	Zfp536	2	cds	1722
chr9	32129569	32153124	circ_7052	43	+	0.0231923	0	0.0968891	0	0.104365	0.0543358	0.0968891	0	0.0695769	0	0.0726669	0	Arhgap32	3	cds	286
chr9	52143674	52144426	circ_14034	43	-	0	0	0	0	0.112179	0	0.153186	0	0.0747862	0	0.129619	0.051173	Zc3h12c	1	cds	752
chr9	9743574	9833582	circ_132	43	-	0	0	0	0	0.205889	0.0852343	0.220327	0	0	0	0	0	Cntn5	5	cds	734
chr1	180589397	180589593	circ_7585	42	+	0.0463846	0	0.084778	0	0.115962	0	0.109	0	0.0579808	0	0.0484446	0.036529	Parp1	1	cds	196
chr11	4527835	4531305	circ_11263	42	-	0.0726063	0	0.140726	0	0.12101	0	0.0383798	0	0.0605052	0.0471341	0.0383798	0	Mtmr3	3	5utr-cds|non-coding	291
chr11	7078887	7109112	circ_9074	42	+	0	0	0.0271679	0	0.206998	0	0.285263	0.0242223	0	0	0	0	Adcy1	3	cds	381
chr11	72645536	72663173	circ_4747	42	+	0.0271679	0.0363334	0.0608816	0	0.0950877	0	0.206998	0	0.0407519	0	0.0608816	0	Ube2g1	2	non-coding	219
chr11	86345859	86346028	circ_6025	42	-	0.0243527	0	0.0271679	0	0.0974106	0	0.108672	0	0.0852343	0	0.176591	0.0242223	Med13	1	cds	169
chr12	102807899	102812843	circ_5906	42	-	0	0	0.136716	0	0.0909381	0	0.182289	0.0455165	0	0	0.167098	0	Btbd7	3	cds	446
chr12	69640053	69658078	circ_8125	42	-	0	0	0	0	0.153186	0	0.112179	0	0.0707011	0.0383798	0.0872506	0.0484042	Sos2	4	cds	630
chr12	73179204	73219142	circ_2870	42	+	0	0	0.0759536	0	0.129912	0	0.136716	0	0.0389735	0.0670232	0.106335	0.0455165	Mnat1	4	cds	493
chr14	60843207	60875307	circ_1899	42	+	0	0	0.0695769	0	0.0968891	0.0243527	0.0927692	0.0271679	0.0363334	0.0243527	0.127558	0	Mipep	4	non-coding	391
chr16	94659496	94677592	circ_4501	42	+	0	0	0	0	0.0589176	0	0.0997149	0.0363031	0.106052	0.0383798	0.149572	0.0242021	Dyrk1a	7	cds	1229|1202
chr18	31666340	31667009	circ_12936	42	+	0	0	0	0	0.168885	0.0268093	0.151907	0	0.0909381	0.0402139	0.106335	0	Sap130	3	cds	344
chr3	141856348	141880516	circ_5754	42	-	0	0	0	0	0.12101	0.023567	0.127933	0.0249287	0.0968084	0	0.127933	0	Bmpr1b	7	5utr-cds	1088|1093
chr4	130668924	130730548	circ_8757	42	+	0.0997149	0	0.188536	0.051173	0	0	0.0707011	0	0.0249287	0	0.0707011	0	Pum1	6|4	5utr-cds	1169|881
chr4	140562713	140570402	circ_14979	42	-	0.0759536	0.0303443	0.0519647	0.0402139	0.136716	0.0303443	0.0909381	0	0.0607629	0	0.077947	0	Arhgef10l	5|6	cds	673|688
chr4	28870556	28871996	circ_14797	42	+	0	0	0	0	0.166312	0.0249287	0.157314	0	0.0895528	0.0249287	0.0605052	0	Epha7	2	cds	492
chr5	17670449	17694865	circ_13029	42	+	0	0	0	0	0.120642	0	0.121377	0.0259823	0.0804279	0	0.21241	0.0389735	Sema3c	7	cds	907
chr7	132949584	132966694	circ_9669	42	+	0.0249287	0	0.023567	0	0.0623218	0	0.0589176	0	0.0498575	0.0363031	0.176753	0.0767595	Zranb1	2	5utr-cds|non-coding	1039
chr10	90069467	90163304	circ_5417	41	+	0	0	0	0	0.333788	0	0.160856	0	0	0	0.0536186	0.0455721	Anks1b	5	cds	603
chr15	85386990	85393506	circ_5796	41	+	0	0	0	0.0353506	0.191899	0	0.133112	0	0.0639663	0	0.0847073	0	Atxn10	3	cds	445
chr2	144255339	144257993	circ_9112	41	-	0.11692	0	0.0303814	0	0.0519647	0	0.0607629	0	0.077947	0.0268093	0.21267	0	Snx5	4	cds	402
chr2	30110204	30111332	circ_12902	41	-	0	0	0	0	0.182289	0	0.246832	0.0402139	0.0455721	0	0.0519647	0	Zer1	3	cds	804|765
chr2	73659679	73679903	circ_6180	41	-	0	0	0.0353506	0	0.137108	0	0.129619	0	0.0747862	0	0.0824847	0.0383798	Chn1	2	cds	367
chr2	91824459	91825352	circ_12513	41	+	0.0974106	0	0.13584	0.0363334	0.0852343	0	0.108672	0	0.036529	0	0.0271679	0	Ambra1	2	cds	182
chr3	139015545	139050588	circ_8397	41	-	0.0259823	0.0268093	0.0759536	0	0.11692	0	0.167098	0	0.0519647	0.0268093	0.0911443	0	Rap1gds1	3	cds|5utr-cds	357|404
chr3	55853770	55891674	circ_5097	41	-	0	0	0	0	0.203759	0.0242223	0.0487053	0	0.0950877	0.0484446	0.109587	0	Nbea	4	cds	403
chr4	149381182	149387216	circ_5563	41	-	0	0	0.0249287	0	0.176753	0.0255865	0.112179	0	0.0589176	0	0.0997149	0	Ube4b	4	cds	598
chr5	134491892	134500149	circ_11194	41	-	0	0	0.0242021	0	0.153519	0.0373931	0.108909	0	0.0639663	0.0249287	0.0605052	0.0353506	Clip2	6	cds	708
chr5	90946789	91000619	circ_865	41	+	0	0	0	0	0.109587	0.0347885	0.190175	0	0	0	0.176591	0.0242223	Mthfd2l	6	cds	788
chr6	38461474	38487150	circ_3507	41	+	0	0	0	0	0.166312	0	0.181516	0	0.0767595	0.0249287	0.0605052	0	Ubn2	10	cds	1404|1410
chr1	163883382	163888305	circ_7727	40	+	0	0	0.0455721	0	0.194867	0	0.167098	0.0758609	0.0259823	0	0.0607629	0	Kifap3	2	cds	290
chr11	97726704	97732755	circ_7743	40	-	0	0	0.0679198	0	0.13394	0	0.163007	0	0.036529	0.0231923	0.0950877	0	Pip4k2b	3	cds	348
chr13	107743535	107748363	circ_2932	40	-	0	0	0.0255865	0	0.205718	0	0.127933	0.0249287	0.0605052	0	0.051173	0	Zswim6	3	cds	504
chr13	8835296	8849669	circ_8073	40	-	0	0	0.0623218	0	0.106052	0	0.0623218	0	0.117835	0	0.0997149	0.0363031	Wdr37	6	cds	713
chr14	100109770	100149795	circ_12842	40	-	0	0	0	0	0.227861	0.0303443	0.11692	0.0268093	0.0911443	0.0303443	0.0519647	0	Klf12	2	5utr-cds	154
chr14	21626718	21637640	circ_16772	40	+	0.0707011	0.051173	0.211894	0	0.0707011	0	0.0373931	0.0242021	0.023567	0	0	0	Kat6b	5	cds	636
chr18	84342945	84354691	circ_7136	40	-	0.0243527	0	0.0679198	0	0.13394	0	0.13584	0	0.036529	0.0231923	0.0679198	0.0242223	Zfp407	3	cds	372
chr19	57629084	57642628	circ_7260	40	+	0	0	0.0909381	0	0.121526	0	0.0519647	0	0.136716	0.0758609	0.0909381	0	Atrnl1	4	cds	536
chr19	60543009	60564294	circ_2163	40	-	0.0347885	0.0407519	0	0	0.0927692	0	0.0726669	0	0.139154	0.0407519	0.0605557	0	Cacul1	4	cds	429
chr2	37635423	37647285	circ_1748	40	-	0	0	0.0303443	0	0.120642	0	0.21241	0.0259823	0.0402139	0.0607629	0.0606887	0.0259823	Strbp	4	non-coding|5utr-cds	702
chr2	6391054	6394555	circ_2455	40	+	0.0303814	0	0	0	0.182289	0	0.0909381	0.0804279	0.0607629	0	0.077947	0.0402139	Usp6nl	2	cds	151
chr4	108265817	108272383	circ_1390	40	-	0	0	0	0	0.162037	0	0.106052	0.051173	0.0498575	0	0.117835	0	Zyg11b	2	cds	921
chr4	65644697	65651987	circ_18421	40	-	0	0	0	0	0.258095	0.0363334	0.158292	0.0231923	0	0	0.036529	0	Astn2	3	cds	410
chr9	58955958	58990508	circ_11827	40	-	0	0	0.0255865	0	0.0605052	0	0.115139	0	0.108909	0.0471341	0.102346	0.0373931	Neo1	6	cds	1161
chr1	157174142	157179252	circ_18284	39	-	0	0	0	0	0.0255865	0	0.0847073	0	0.115139	0	0.22992	0.023567	Rasal2	4	cds	953
chr1	60194503	60195176	circ_6524	39	+	0.0608816	0	0.0407519	0.0363334	0.073058	0	0.0950877	0	0.073058	0	0.0815037	0.0363334	Nbeal1	2	cds	254
chr1	89766305	89789324	circ_3764	39	+	0	0	0	0	0.121111	0	0.15075	0.0271679	0.0726669	0	0.0927692	0	Agap1	2	cds	321
chr11	120128422	120141645	circ_76	39	-	0.0383798	0.0373931	0.157314	0	0.051173	0	0.0363031	0	0.0255865	0.0498575	0.0847073	0	Slc38a10	8	cds	914
chr12	87336031	87350385	circ_9253	39	-	0.13394	0.0463846	0.230927	0	0	0	0	0	0.0243527	0	0.0679198	0	Sptlc2	5	cds	672
chr15	89242159	89246340	circ_7462	39	+	0	0	0	0	0.181876	0.0402139	0.288624	0	0	0	0.0455721	0	Ppp6r2	3|2	5utr	367|212
chr18	12197181	12199726	circ_11531	39	-	0	0	0	0	0.127558	0	0.0968891	0	0.0579808	0	0.157445	0.0243527	Npc1	5	cds	666
chr18	5705042	5705243	circ_3345	39	+	0	0	0.0402139	0	0.151722	0	0.120642	0.0303814	0.0455165	0.0389735	0.120642	0	Zeb1	1	cds|5utr-cds	201
chr18	65644192	65656632	circ_7824	39	+	0	0	0.0255865	0	0.12101	0	0.051173	0.0249287	0.0968084	0	0.102346	0.0623218	Zfp532	3	cds	622
chr2	60001505	60006189	circ_16870	39	-	0.0498575	0	0.0942682	0	0.0373931	0.0242021	0.0589176	0.0383798	0.0747862	0	0.0942682	0	Baz2b	2	5utr-cds	198
chr3	157918425	157921036	circ_8725	39	-	0.153519	0.0498575	0.169415	0	0.0383798	0	0.0242021	0.023567	0	0	0.0242021	0	Cth	3	cds	288
chr4	130327192	130338584	circ_7536	39	-	0	0	0	0	0.13584	0	0.170469	0.0231923	0.0950877	0	0.073058	0	Zcchc17	4	cds	440
chr5	105891117	105896603	circ_11547	39	+	0	0	0.0242223	0	0.0347885	0.0271679	0.0968891	0	0.139154	0.0679198	0.084778	0	Zfp326	2	cds|5utr-cds	311
chr5	36922967	36940261	circ_1084	39	+	0	0	0.0498575	0	0.141402	0.0255865	0.137108	0	0.023567	0.0255865	0.0747862	0	Ppp2r2c	5	cds	720
chr6	35064897	35080226	circ_12681	39	-	0	0	0.0242021	0	0.115139	0	0.133112	0.0353506	0.0767595	0	0.0484042	0.0471341	Cnot4	6	5utr-cds	904
chr6	38470151	38484125	circ_3397	39	+	0	0	0	0	0.120642	0.0455721	0.106205	0	0.120642	0	0.106205	0.0519647	Ubn2	6	cds	629
chr9	122251146	122263789	circ_4802	39	-	0	0	0	0	0.157314	0	0.166312	0.0249287	0.0484042	0	0.0895528	0	Ano10	7	cds|5utr-cds	1325|1151
chr9	72842694	72858949	circ_6207	39	+	0	0	0.0303814	0	0.0389735	0	0	0	0.155894	0.0402139	0.288624	0	Prtg	9	cds	1644
chr13	28711116	28730503	circ_18395	38	-	0	0	0	0	0.0804279	0	0.151722	0	0.0938325	0.0607629	0.166894	0	2610307P16Rik		non-coding
chr13	41338576	41339020	circ_8287	38	-	0	0	0	0	0.0487053	0	0.0543358	0	0.13394	0.0347885	0.149423	0.0605557	Nedd9	1	cds	444
chr13	81374181	81391800	circ_17314	38	-	0	0	0	0	0.0255865	0	0.0242021	0	0.166312	0.0249287	0.193617	0.0353506	Gpr98	5	cds	837
chr16	52047198	52047449	circ_3868	38	+	0	0	0	0	0.0579808	0.0679198	0.0968891	0	0.127558	0	0.109	0	Cblb	1	cds	251
chr17	71798956	71810982	circ_13716	38	+	0	0.0363031	0.023567	0	0.0997149	0	0.164969	0	0.0373931	0	0.0942682	0	Clip4	6	cds|non-coding	888
chr18	53189654	53203119	circ_5990	38	+	0	0	0.0758609	0	0.20107	0	0.166894	0.0259823	0	0	0.0758609	0	Snx2	6	cds	614
chr19	36958372	36970038	circ_6110	38	+	0	0	0.0242021	0	0.115139	0	0.145213	0.023567	0.0767595	0	0.0847073	0	Btaf1	8	cds	965
chr2	104655688	104660714	circ_13699	38	+	0	0	0	0	0.227879	0	0.166894	0	0.0268093	0	0.091033	0.0259823	Cstf3	3	cds	369
chr2	167510875	167512624	circ_7835	38	+	0.0303443	0	0.134046	0	0.0606887	0.0519647	0.0670232	0	0.0606887	0.0389735	0.0804279	0	Rnf114	3	cds|5utr-cds	330
chr2	173688146	173695999	circ_6142	38	+	0.0255865	0.0249287	0.0363031	0.0353506	0.0639663	0	0.0968084	0	0.0895528	0	0.0968084	0	Rab22a	4	cds	371
chr3	86532084	86542711	circ_18211	38	+	0.0407519	0	0.073058	0.0579808	0.149423	0	0.0974106	0	0	0.0363334	0.0243527	0	Lrba	3	cds	409
chr4	150431522	150431985	circ_10088	38	+	0	0	0	0	0.0927692	0	0.084778	0.0243527	0.0927692	0	0.157445	0	Rere		cds
chr5	103038518	103058392	circ_13931	38	-	0	0	0	0	0.13584	0.0484446	0.182645	0	0.0950877	0	0.0243527	0	Mapk10	2	5utr-cds	269|242
chr5	8399687	8405838	circ_2317	38	-	0.023567	0	0.0623218	0	0.023567	0	0.0997149	0	0.117835	0.0255865	0.112179	0	Dbf4	5	cds	449|446
chr7	100354708	100355361	circ_5573	38	-	0.0249287	0	0.0471341	0	0.0498575	0	0.117835	0	0.0872506	0.0363031	0.0942682	0	Ppme1	2	cds	187
chr7	127521988	127525905	circ_5632	38	+	0	0	0.0463846	0	0.0605557	0	0.0463846	0.0271679	0.084778	0	0.139154	0.0543358	AK169954|Srcap	3	cds	639
chr7	89969570	89972323	circ_9389	38	-	0.0249287	0	0.129619	0	0.0997149	0.0363031	0.0824847	0	0.0623218	0	0.023567	0	Eed	4	cds	367
chr9	110573611	110574274	circ_16933	38	+	0	0	0	0	0.182289	0	0.0649558	0.0402139	0.0759536	0.0455165	0.129912	0	Setd2	1	cds	663
chr9	45890803	45900256	circ_10801	38	-	0	0	0.051173	0	0.0968084	0.023567	0.102346	0.0498575	0.0484042	0	0.102346	0	Rnf214	4	cds|5utr-cds	852|387
chr9	57056713	57057861	circ_17802	38	+	0	0	0	0	0.149423	0	0.0974106	0	0.0815037	0.0484446	0.109587	0	Ptpn9	2	cds	230
chr9	78131294	78141273	circ_8958	38	+	0	0	0	0	0.108909	0	0.0767595	0.0872506	0.0605052	0	0.140726	0	Ick	4	5utr-cds	534
chrX	47851644	47884203	circ_16229	38	-	0	0	0	0	0.162346	0.0407519	0.205889	0.0487053	0	0	0	0	Smarca1	13	cds	1800
chr12	81135775	81152753	circ_15804	37	+	0	0	0.0271679	0	0.170469	0.0231923	0.0950877	0	0.036529	0.0347885	0.0815037	0	Smoc1	4	cds	319|286
chr2	12396178	12410080	circ_12929	37	-	0.0519647	0	0.0911443	0.121377	0.0389735	0	0.0455721	0	0.0909381	0	0.0911443	0	Fam188a	7|6|5	cds|5utr-cds	633|631|581|410
chr3	51855498	51857076	circ_13923	37	-	0	0	0	0	0.321712	0	0	0.0649558	0.0402139	0	0.0758609	0	Maml3	1	cds	1578
chr3	94519047	94531389	circ_6557	37	-	0.0255865	0	0.0847073	0	0.0895528	0	0.108909	0.0589176	0	0	0.0847073	0	Snx27	5	cds	606
chr4	150406195	150439468	circ_11258	37	+	0	0	0.0255865	0	0.108909	0.0353506	0.179106	0.0373931	0.0242021	0	0.051173	0	Rere	3	5utr-cds	666
chr5	90298539	90304065	circ_159	37	-	0.0242021	0	0.0255865	0	0.108909	0	0.0383798	0	0.0605052	0.0353506	0.115139	0.0498575	Ankrd17	3	cds	459
chr8	108792201	108856953	circ_1824	37	+	0	0	0	0	0.0471341	0	0.112179	0.0242021	0.0707011	0.0255865	0.174501	0	Zfhx3	3	5utr-cds	3497
chr9	100834417	100848738	circ_16699	37	+	0.0383798	0	0.108909	0	0.0383798	0	0.0484042	0	0.051173	0.0373931	0.133112	0	Stag1	3	cds|5utr	303
chr9	66371785	66376412	circ_15173	37	+	0.0249287	0	0.023567	0	0.0373931	0	0.117835	0	0.124644	0	0.0942682	0.0255865	Herc1	2	5utr-cds	1052
chr1	121319596	121319972	circ_15485	36	-	0	0	0	0	0.258242	0	0.103929	0.0536186	0.0455721	0	0.0519647	0	Insig2	1	5utr-cds	376
chr10	56123510	56151853	circ_194	36	-	0	0.0303814	0	0	0.134046	0	0.242755	0.0259823	0.0402139	0	0.0455165	0	Tbc1d32	4	cds	413
chr11	83948444	83949694	circ_8388	36	+	0.0363031	0	0.051173	0	0.0605052	0	0.102346	0	0.0605052	0	0.0895528	0.0498575	Ddx52	2	cds	256
chr13	17750256	17772957	circ_12628	36	-	0	0	0.0605052	0	0.0639663	0	0.157314	0	0.0639663	0	0.0484042	0.0471341	Cdk13	6	cds	1386
chr13	68887958	68982544	circ_8098	36	-	0	0	0	0	0.155894	0.0268093	0.182289	0	0.0259823	0	0.0759536	0.0455165	Adcy2	2	cds	360
chr15	35417510	35423297	circ_16659	36	+	0	0	0.0255865	0	0.0484042	0	0.127933	0	0.0605052	0.0471341	0.0895528	0.0498575	Vps13b	3	cds	471
chr15	68165752	68170223	circ_2198	36	-	0	0	0	0	0.246832	0	0.151907	0	0.0259823	0	0.0455721	0.0303443	Zfat	3	cds	412
chr16	11445164	11447508	circ_17252	36	+	0	0	0.036529	0	0.176591	0.0242223	0.109587	0	0.0271679	0	0.0852343	0	Snx29	2	cds	193
chr17	10238892	10282981	circ_12415	36	-	0	0	0	0	0.129912	0	0.136716	0.0606887	0.0389735	0	0.106335	0.0455165	Qk	3	cds|non-coding	404
chr3	94856042	94860971	circ_11471	36	+	0	0	0	0	0.117835	0	0.0498575	0	0.0942682	0	0.137108	0.0363031	Pogz	2	cds	335
chr5	45775391	45795358	circ_16852	36	-	0	0	0	0	0.112179	0	0.129619	0	0.0623218	0.0242021	0.0824847	0.0255865	Lcorl	3	5utr-cds|cds	276
chr5	75607025	75610943	circ_9491	36	+	0.112179	0	0.141402	0.051173	0.112179	0	0.023567	0	0	0	0	0	Kit	3	cds	692
chr6	115634552	115644642	circ_9064	36	-	0.0579808	0	0.084778	0.0243527	0.0231923	0	0.0363334	0	0.0927692	0	0.109	0	Raf1	4	5utr-cds	607
chr6	148821594	148824485	circ_4793	36	-	0.0259823	0	0.0759536	0	0.0519647	0	0.151907	0	0.0389735	0.0402139	0.106335	0.0303443	Ipo8	2	cds	239
chr6	65855948	65886178	circ_5350	36	+	0.0363334	0.0487053	0.0811731	0	0.0605557	0	0.0695769	0	0.0605557	0	0.0695769	0	Prdm5	9	cds	1144
chr7	87596115	87603201	circ_3671	36	+	0	0	0	0	0.173942	0.0271679	0.181667	0.0487053	0	0	0	0	Grm5	2	5utr-cds	1003
chr8	111918290	111918956	circ_9324	36	-	0.0498575	0	0.106052	0.0383798	0.112179	0	0.0824847	0	0.0249287	0	0.023567	0	Tmem231	2	cds	273
chr1	139039999	139042043	circ_4587	35	+	0.0707011	0	0.0498575	0	0.106052	0	0.0498575	0	0.0471341	0.0383798	0.0623218	0	Dennd1b	2	cds|5utr-cds	170
chr1	22346292	22397563	circ_17747	35	-	0	0	0.0259823	0	0.227861	0	0.207859	0	0	0	0	0.0268093	Rims1	4	cds|5utr-cds	629
chr10	125972120	125972467	circ_1774	35	+	0.0303443	0	0.0536186	0	0.106205	0	0.0670232	0	0.0606887	0.0259823	0.107237	0.0455721	Lrig3	2	cds	147
chr13	109933867	109939361	circ_2341	35	+	0	0	0	0	0.197238	0	0.160856	0.0455721	0	0	0.0938325	0	Pde4d	5	cds	631
chr13	44848279	44884880	circ_1001	35	+	0	0	0	0	0.145334	0.036529	0.139154	0	0.0242223	0	0.0695769	0	Jarid2	3	cds	489
chr13	81374181	81386961	circ_6400	35	-	0	0	0	0	0.0303814	0	0.0519647	0	0.0759536	0.0758609	0.246832	0	Gpr98	4	cds	652
chr13	81539958	81544644	circ_16286	35	-	0	0	0	0	0	0	0.0347885	0	0.0726669	0.0487053	0.220327	0.0407519	Gpr98	3	cds	561
chr17	46229311	46230380	circ_13850	35	+	0.0347885	0	0.0726669	0	0.0695769	0	0.109	0	0.0347885	0.0271679	0.0726669	0	Xpo5	2	cds	282
chr17	50917526	50920603	circ_8459	35	-	0	0	0	0	0.194821	0.0231923	0.0679198	0	0.0852343	0	0.0679198	0	Tbc1d5	4	cds	383
chr17	88008593	88011376	circ_6396	35	-	0	0	0.0303443	0	0.0268093	0.0455721	0.227583	0	0.0804279	0	0.0606887	0.0389735	Fbxo11	6	cds	681
chr2	13216769	13224425	circ_8897	35	-	0	0	0.0589176	0	0.137108	0	0.0942682	0	0	0	0.0942682	0.0383798	Rsu1	4	cds|5utr-cds	438
chr6	3516621	3524175	circ_4671	35	+	0	0	0.104365	0	0.0605557	0	0.0695769	0	0.0726669	0	0.0811731	0.0271679	Ccdc132	7	cds	557
chr8	90270228	90274694	circ_2624	35	-	0	0	0	0	0.0606887	0	0.0938325	0	0.166894	0.0649558	0.107237	0	Tox3	2	cds	318
chr9	82926396	82959851	circ_18172	35	-	0	0	0	0	0.182289	0.0303443	0.11692	0.0268093	0.0455721	0	0.0909381	0	Phip	11	cds	1335
chr1	58548638	58558057	circ_2041	34	-	0.0303443	0	0	0	0.151722	0.0389735	0.120642	0	0.106205	0	0.0402139	0	Fam126b	4	5utr-cds	444
chr12	13469840	13484044	circ_662	34	+	0.023567	0	0.0249287	0	0.0824847	0	0.0498575	0.0363031	0.0707011	0.0255865	0.0997149	0	Nbas	4	cds	927
chr15	79541033	79543856	circ_12078	34	-	0.0353506	0	0.0373931	0	0.0942682	0	0.112179	0	0.0589176	0.0255865	0.0498575	0	Ddx17	3	cds	385
chr15	86234729	86239293	circ_3934	34	+	0	0	0.0758609	0	0.134046	0	0.0758609	0	0.0268093	0.0303814	0.106205	0.0389735	Tbc1d22a	3	cds	572
chr18	42320763	42326024	circ_12861	34	+	0	0	0	0	0.204692	0	0.108909	0.0353506	0	0.0249287	0.0484042	0	Rbm27	4|3	cds	715|418
chr18	63791795	63825238	circ_5322	34	+	0	0	0	0	0.218001	0	0.139154	0.0543358	0	0	0	0	Wdr7	4	cds	453
chr2	120773228	120825315	circ_5506	34	-	0	0	0.0242021	0	0.0767595	0.0373931	0.145213	0.0353506	0.051173	0	0.0484042	0	Ttbk2	9	5utr-cds|cds	963
chr4	48451925	48452981	circ_8650	34	-	0.0347885	0	0.121111	0.0243527	0.0231923	0	0.0363334	0	0.0347885	0	0.133223	0	Tex10	2	non-coding|cds	223
chr6	12554894	12555726	circ_11373	34	-	0	0	0	0	0.108672	0.0363334	0.0852343	0.0231923	0.0543358	0	0.121763	0	Thsd7a	1	cds	832
chr7	123162493	123162877	circ_15692	34	+	0	0	0.0259823	0	0.21267	0	0.0649558	0	0.0759536	0.0455165	0.0649558	0	Tnrc6a	1	5utr|cds	384
chr8	107483331	107485642	circ_8241	34	+	0.051173	0	0.0968084	0	0.0767595	0.0249287	0.0484042	0	0.051173	0	0.0726063	0	Wwp2	2	cds	235
chr8	79060249	79061290	circ_14260	34	+	0	0	0	0	0.121763	0	0.13584	0	0.0608816	0.0231923	0.0950877	0	Zfp827	1	cds	1041
chr11	75692196	75692732	circ_873	33	+	0.0758609	0	0.0402139	0	0.0303443	0	0	0	0.182066	0	0.0804279	0.0759536	Crk	1	cds	536
chr12	111778019	111789459	circ_16089	33	+	0.0303814	0.0303443	0.0259823	0	0.0455721	0	0.103929	0	0.136716	0	0.0909381	0	Klc1	8	cds	826
chr12	69213828	69222070	circ_1571	33	-	0.0911443	0	0.103929	0.0402139	0	0	0.0519647	0	0.0607629	0	0.077947	0.0268093	Pole2	3	cds	253
chr13	55050740	55069807	circ_9146	33	-	0.0455165	0	0.120642	0	0.121377	0	0.0402139	0	0	0	0.0938325	0.0455721	Uimc1	4	cds	421
chr13	97091817	97097711	circ_16080	33	+	0.0463846	0	0.145334	0.036529	0.0347885	0	0.0242223	0	0.0463846	0	0.0363334	0.0243527	Fam169a	4	5utr-cds	493
chr14	30765962	30777992	circ_12825	33	+	0.0249287	0	0.0353506	0	0.0498575	0	0.117835	0	0.0498575	0.0242021	0.0942682	0	Sfmbt1	4	5utr-cds	564
chr14	57733877	57734418	circ_10242	33	-	0	0	0	0	0.0455721	0	0.0909381	0	0.0759536	0	0.181876	0.0536186	Lats2	1	non-coding|5utr-cds|5utr	541
chr15	39436996	39437922	circ_10024	33	+	0	0	0	0	0.13394	0.0347885	0.13584	0	0.0243527	0	0.0950877	0	Rims2	1	cds|cds-3utr	926
chr17	86051085	86120746	circ_11317	33	-	0.0243527	0	0.122256	0	0	0	0.13584	0.0363334	0.036529	0	0.0815037	0	Srbd1	9	cds	977
chr2	166963428	166964717	circ_17542	33	-	0	0	0.0383798	0	0.0605052	0	0.0767595	0	0.0605052	0.023567	0.127933	0.0249287	Stau1	2	non-coding|5utr-cds	305
chr3	63943221	63954004	circ_12736	33	-	0	0	0.077947	0	0.151907	0	0.0389735	0	0.0759536	0	0.0649558	0.0536186	Slc33a1	5	cds-3utr	905
chr4	116256167	116286999	circ_394	33	+	0	0	0	0	0.109	0	0.173942	0	0.0242223	0.0243527	0.0579808	0	Pik3r3	6	cds	835
chr5	23979487	23991837	circ_17266	33	-	0	0	0.0383798	0	0.0605052	0	0.102346	0	0.0726063	0	0.102346	0.0373931	Fam126a	8	cds	940
chr5	81646409	81694627	circ_192	33	+	0	0	0	0	0.191899	0	0.193617	0.023567	0	0	0	0	Lphn3	8	cds	1325
chr6	140586308	140589755	circ_13253	33	+	0	0	0.0231923	0	0.133223	0	0.139154	0.0271679	0	0	0.0695769	0	Plekha5	3	cds	443
chr6	37353556	37364143	circ_679	33	-	0	0	0	0	0.13584	0.0242223	0.121763	0	0.0543358	0.0242223	0.0608816	0	Creb3l2	6	cds	724
chr6	4689578	4719496	circ_17503	33	-	0	0	0	0	0	0.0536186	0.151907	0	0.0909381	0.0402139	0.136716	0	Sgce	8|7	cds	1144|1117
chr7	81893798	81900423	circ_4958	33	-	0	0	0	0	0.0407519	0	0.13394	0.0463846	0.0543358	0.0484446	0.0852343	0	Hdgfrp3	3	cds	442
chr9	110026100	110027792	circ_7719	33	+	0.0487053	0	0.122256	0	0.073058	0	0.0543358	0	0.0243527	0	0.0679198	0.0363334	Map4	2	cds	237
chrX	13157668	13158944	circ_5766	33	+	0.0242021	0	0.0255865	0	0.0605052	0	0.127933	0.0249287	0.0605052	0	0.0895528	0	Usp9x	2	cds	350
chrX	38424266	38442140	circ_13902	33	-	0.0242021	0	0	0	0.0605052	0	0.153519	0	0.0484042	0.0353506	0.0895528	0	Lamp2	7	cds	1053
chr10	67034598	67039577	circ_2765	32	-	0	0	0	0	0.0605052	0.023567	0.102346	0	0.0968084	0	0.0639663	0.0498575	Reep3	3	cds	312
chr11	23281305	23282726	circ_13361	32	+	0.0455165	0	0.107237	0	0.0303443	0	0.0402139	0	0.0606887	0	0.120642	0.0455721	Xpo1	2	cds	357
chr11	53399588	53402566	circ_10500	32	+	0	0	0	0	0.0911443	0	0.0389735	0	0.121526	0	0.142903	0.0536186	Aff4	2	cds	1007
chr13	63156545	63199550	circ_10720	32	+	0	0	0.0249287	0	0.153186	0.0255865	0.137108	0.0242021	0.023567	0	0	0	2010111I01Rik	5	cds	552
chr14	20604051	20607905	circ_11842	32	-	0	0	0.0847073	0	0.102346	0	0.0605052	0	0	0.0249287	0.0726063	0.0471341	Usp54	2	5utr-cds	917
chr14	32526148	32526878	circ_10641	32	+	0	0	0.0303443	0	0.0268093	0	0.13655	0.0389735	0.0804279	0.0303814	0.121377	0	Ercc6	1	cds	730
chr15	96390875	96391189	circ_15605	32	+	0.0249287	0	0	0	0.0997149	0	0.023567	0.0255865	0.0872506	0	0.129619	0	Arid2	2	cds	225
chr16	46454623	46464159	circ_1278	32	-	0	0	0.0767595	0	0.0363031	0	0.0383798	0	0.0847073	0.023567	0.0639663	0.0747862	Pvrl3	4	cds	909
chr17	45033237	45048392	circ_11993	32	+	0	0	0.0639663	0	0.145213	0	0.0767595	0.0373931	0.0242021	0	0.051173	0	Supt3	5	cds	579|499
chr4	134909612	134913195	circ_2209	32	-	0	0	0.0608816	0.0231923	0.108672	0.0242223	0.109587	0	0	0.0363334	0.036529	0	Tmem50a	2	5utr-cds	218
chr4	8801323	8811495	circ_14497	32	+	0	0	0	0	0.0811731	0	0.0605557	0.0243527	0.0463846	0	0.121111	0.0487053	Chd7	4	cds	402
chr5	5227163	5249228	circ_12945	32	-	0	0	0	0	0.0911443	0.0303443	0.142903	0	0.0759536	0.0303443	0.077947	0	Cdk14	2	5utr-cds|cds	341
chr6	38461474	38470222	circ_2890	32	+	0	0	0	0	0.243051	0	0.11692	0.0402139	0	0	0.0519647	0	Ubn2	4	cds	803|809
chr7	132971185	132973623	circ_520	32	+	0	0	0.0242021	0.023567	0.0639663	0	0.0847073	0.023567	0.051173	0	0.12101	0	Zranb1	3	cds	425
chr8	16697915	16710702	circ_15083	32	-	0	0	0	0	0.106205	0.0389735	0.254688	0.0455721	0	0	0	0	Csmd1	2	cds	403
chr9	106985993	107006879	circ_9881	32	-	0	0	0	0	0.205718	0.0353506	0.115139	0.0373931	0	0	0	0	Dock3	10	cds	1147
chr9	42437114	42451762	circ_549	32	-	0	0	0.0455165	0	0.120642	0	0.106205	0	0.0536186	0	0.091033	0.0389735	Tbcel	6	5utr-cds|cds	973
chr1	181930677	181961919	circ_15433	31	-	0.0373931	0.0484042	0.0824847	0	0.0498575	0	0.0589176	0	0.0249287	0	0.0707011	0	Enah	4|3	cds	441|486|429
chr1	63093284	63105759	circ_127	31	-	0.0242223	0	0.0463846	0	0.084778	0	0.0463846	0	0.0484446	0.073058	0.0463846	0	Ino80d	3	5utr|5utr-cds	351|442
chr1	87364103	87365279	circ_10135	31	+	0.0363031	0	0.0255865	0.0373931	0.0968084	0	0.0767595	0	0.0242021	0	0.0895528	0	Gigyf2	2	cds	226
chr12	3617605	3644022	circ_12671	31	+	0.0543358	0.0484446	0.0487053	0.0347885	0.0407519	0	0.073058	0	0.0543358	0	0.036529	0	Dtnb	3	cds	347
chr14	31061468	31089622	circ_3531	31	+	0	0	0	0	0.121526	0	0.103929	0.0268093	0.0455721	0.0606887	0.077947	0	Pbrm1	9	cds	2150
chr14	32238530	32242346	circ_3529	31	+	0	0	0.0605052	0	0.0639663	0	0.0726063	0	0.0639663	0	0.0968084	0.023567	Parg	2	cds	251
chr15	12230273	12238019	circ_1063	31	+	0.0471341	0	0.149572	0.0363031	0.023567	0	0.0373931	0	0.0589176	0	0	0.0242021	Mtmr12	5	cds|5utr|non-coding	502|474
chr15	95374727	95385156	circ_7605	31	-	0	0	0	0	0.106205	0	0.147451	0	0.0303443	0	0.107237	0.0455721	Nell2	3	cds	324
chr16	10611002	10644881	circ_7019	31	+	0	0	0.0927692	0.0271679	0.0605557	0	0.0347885	0.0407519	0.0242223	0	0.0927692	0	Clec16a	8	cds|5utr-cds	813
chr16	90464140	90475982	circ_17992	31	+	0.0303443	0	0	0	0.0758609	0	0.134046	0	0.0758609	0.0259823	0.0938325	0	Hunk	3	cds	427
chr17	81408066	81445593	circ_17830	31	-	0	0	0	0	0.12101	0	0.243072	0.0249287	0	0	0	0	Slc8a1	5|8|6	cds	632|737|701
chr18	69461861	69465447	circ_2225	31	+	0	0	0.0259823	0	0.0759536	0.0303443	0.077947	0	0.0911443	0	0.103929	0.0268093	Tcf4	2	cds	159
chr2	166116871	166132854	circ_5106	31	-	0.0968891	0	0.0695769	0	0.0605557	0	0.0463846	0	0.0363334	0.0243527	0.0347885	0	Sulf2	2	5utr-cds|cds	507
chr2	91766446	91773747	circ_3878	31	+	0.0363031	0	0.0639663	0	0.0484042	0.023567	0.051173	0	0.108909	0	0.051173	0	Ambra1	6|7	5utr-cds	2194|1921
chr3	36964874	36975762	circ_15779	31	+	0.0303443	0	0.0268093	0	0.0606887	0	0.147451	0.0303814	0	0	0.134046	0	4932438A13Rik	8	cds	1395
chr3	95784213	95790229	circ_12134	31	-	0	0	0.0487053	0	0.0815037	0	0.0852343	0.0231923	0.0543358	0	0.0608816	0.0347885	Rprd2	5|4	cds	543|489|411
chr4	57883023	57883202	circ_1466	31	+	0.0484446	0	0.0347885	0	0	0	0.0811731	0	0.0605557	0.036529	0.104365	0	Akap2	1	cds	179
chr5	130101589	130102535	circ_17654	31	+	0.0347885	0	0.109	0	0.0811731	0	0.0484446	0	0	0	0.0726669	0.0243527	Tpst1	1	5utr-cds	946
chr5	142969904	142970685	circ_11612	31	+	0	0	0.0255865	0	0.12101	0	0.0639663	0	0.0242021	0	0.0895528	0.0623218	Fscn1	3	cds	447
chr5	24126821	24141293	circ_15060	31	+	0	0	0.0268093	0	0.121377	0	0.0536186	0	0.0606887	0	0.120642	0.0607629	Klhl7	6	cds|non-coding	816
chr6	30088832	30126359	circ_10084	31	+	0	0	0	0	0.0758609	0	0.120642	0.0303814	0.0758609	0	0.134046	0	Nrf1	10|11	5utr-cds	1513|1516|1549
chr6	37949221	37958694	circ_15571	31	+	0.0347885	0	0.0605557	0.0487053	0.104365	0	0.0242223	0	0.0463846	0	0.0484446	0	Trim24	7	cds	1191
chr6	93773606	93815825	circ_811	31	-	0	0	0.0243527	0	0.0815037	0	0.0974106	0	0	0.0242223	0.13394	0.0231923	Magi1	4	5utr-cds|cds	612
chr9	58955958	58958052	circ_763	31	-	0	0	0	0	0.0389735	0	0.0911443	0	0.077947	0	0.182289	0.0606887	Neo1	2	cds	276
chr9	59801913	59832308	circ_9234	31	+	0	0	0.0402139	0	0.242755	0.0259823	0.0536186	0	0.0455165	0	0.0402139	0	Myo9a	9	cds	1147
chr9	71917004	71922787	circ_2460	31	-	0	0	0	0	0.106052	0	0.0997149	0	0.0707011	0	0.0623218	0.0363031	Tcf12	2	cds	189
chr9	9743574	9748487	circ_4755	31	-	0	0	0	0	0.191899	0.0249287	0.169415	0	0	0	0	0	Cntn5	2	cds	309
chr11	18905688	18941804	circ_8320	30	-	0	0	0	0	0.0589176	0.0255865	0.112179	0.0484042	0.0471341	0	0.0747862	0	Meis1	2	cds	223
chr11	6584519	6585217	circ_15228	30	+	0	0	0	0	0.091033	0	0.0402139	0.0303814	0.106205	0.0389735	0.120642	0	Ccm2	2	cds	268
chr11	79384174	79395961	circ_2171	30	+	0	0	0	0	0.0824847	0.051173	0.137108	0.0242021	0.0353506	0	0.0373931	0	Nf1	4	cds	526
chr12	31760846	31839854	circ_5764	30	+	0	0	0	0	0.194821	0.0231923	0.163007	0	0	0	0	0	Cog5	8	cds	1037
chr13	104166858	104169888	circ_12836	30	-	0.023567	0.0255865	0.112179	0	0.0942682	0	0.0498575	0	0.0353506	0	0.0249287	0	Trappc13	3	cds	254
chr16	8645368	8646264	circ_10118	30	+	0.0363031	0	0.0895528	0.0249287	0.0484042	0	0.0383798	0	0.0242021	0	0.115139	0	Pmm2	2	cds	169
chr17	31596795	31603359	circ_14095	30	+	0	0	0	0	0.129619	0	0.0997149	0	0.0471341	0.0255865	0.0373931	0.0242021	Pknox1	4	cds	477
chr17	81388809	81445593	circ_16156	30	-	0	0	0	0	0.207859	0	0.182289	0	0	0	0	0.0303443	Slc8a1	9	cds	995
chr19	4729061	4729489	circ_9401	30	+	0	0	0	0	0.134046	0	0.091033	0	0.0938325	0.0455721	0.0606887	0	Sptbn2	2	cds	301
chr2	59771131	59772539	circ_13140	30	+	0.0606887	0	0.134046	0	0	0	0	0	0.106205	0.0389735	0.0804279	0	Tanc1	2	cds	318
chr3	79479486	79481879	circ_8350	30	-	0.0242223	0.0243527	0.0347885	0	0.0968891	0	0.0811731	0	0.0363334	0	0.0579808	0	Fnip2	2	cds	1478
chr5	123099836	123104511	circ_14741	30	+	0	0	0.0249287	0	0	0	0.149572	0	0.023567	0.051173	0.0872506	0.0363031	Tmem120b	4	cds	363
chr5	28331110	28342514	circ_6537	30	+	0.0242223	0	0.0231923	0	0	0	0.0695769	0	0.0726669	0.036529	0.0811731	0.0543358	Rbm33	5	cds	638
chr6	30115012	30126359	circ_9772	30	+	0.0373931	0	0.141402	0	0	0	0.0471341	0	0.0498575	0	0.0471341	0.0383798	Nrf1	5	cds	742
chr6	38440454	38470222	circ_17803	30	+	0	0	0	0	0.0872506	0	0.0707011	0.051173	0.0747862	0.0242021	0.0589176	0	Ubn2	6	cds	998|1004
chr6	88281548	88298236	circ_16823	30	-	0.0455721	0	0.077947	0.0268093	0.0607629	0	0.0389735	0	0.0607629	0	0.077947	0.0268093	Eefsec	2	cds	817
chr7	79677226	79679166	circ_11611	30	+	0.0589176	0	0.112179	0.0363031	0.0353506	0	0.0623218	0	0.023567	0	0.0373931	0	Ticrr	2	non-coding|cds	371
chr8	71290241	71291136	circ_18074	30	+	0.051173	0	0	0.023567	0.0255865	0	0.0847073	0	0.0895528	0	0.0726063	0.023567	Myo9b	1	5utr-cds	895
chr9	114420352	114421749	circ_11588	30	+	0.120642	0.0455721	0.273099	0	0	0	0	0	0	0	0	0	Glb1	2	cds|non-coding	212
chr9	86422840	86452010	circ_7972	30	-	0	0	0	0	0.155894	0	0.167098	0	0	0.0402139	0.0607629	0	Ube2cbp	7	cds	870
chr1	177096966	177109738	circ_10738	29	-	0	0	0	0	0.0942682	0	0.0997149	0.0363031	0.0707011	0	0.0498575	0	Akt3	3	cds	389
chr1	24067898	24086611	circ_5933	29	-	0	0	0	0	0.0363334	0	0.127558	0	0.0726669	0	0.0695769	0.0407519	Fam135a	3	5utr-cds	288
chr11	62146305	62161910	circ_9893	29	+	0	0	0.0303814	0	0.0909381	0	0.0759536	0	0.103929	0.0402139	0.0607629	0	Specc1	5	cds	586
chr11	62410819	62433699	circ_13010	29	-	0.0363031	0	0.0767595	0	0.0484042	0	0.0895528	0.0249287	0	0	0.0895528	0	Ncor1	4	cds	627
chr17	25235181	25235627	circ_2972	29	-	0	0	0.0536186	0	0.106205	0	0.0268093	0	0.0606887	0	0.120642	0.0455721	Gnptg	3	cds|5utr-cds	292|313
chr17	28805928	28810669	circ_16683	29	+	0	0	0.0231923	0	0.0726669	0	0.0347885	0.0271679	0.0484446	0	0.139154	0	Brpf3	2	5utr-cds	1628
chr2	163059500	163064500	circ_11949	29	+	0.109587	0.0231923	0.217343	0	0	0	0	0	0.0243527	0	0	0	Mybl2	4	cds	480
chr3	104479781	104481935	circ_3349	29	-	0	0	0.0231923	0	0.0726669	0	0.0579808	0.0407519	0.0605557	0	0.0927692	0	Lrig2	3	cds	222
chr4	125623480	125632525	circ_305	29	+	0.0607629	0	0.0909381	0.0268093	0.0607629	0	0.0519647	0	0.0911443	0	0.0259823	0	Grik3	2	cds	435
chr4	143170035	143180991	circ_10408	29	-	0	0	0.0463846	0	0.084778	0	0.0927692	0	0.0363334	0.0487053	0.0347885	0	Prdm2	3	cds|5utr-cds	372|345
chr5	20389069	20391461	circ_5225	29	+	0	0	0	0	0.164969	0.0255865	0.162037	0	0	0	0	0	Magi2	2	cds|5utr-cds	305
chr5	64275394	64286084	circ_12282	29	+	0.0255865	0	0.0242021	0.023567	0.0767595	0	0.0726063	0	0.051173	0	0.0847073	0	Tbc1d1	7|5	cds	1027|748
chr8	86665690	86673069	circ_70	29	+	0	0	0	0	0.108672	0	0.073058	0.0347885	0.0950877	0	0.0608816	0	Lonp2	3	cds	412
chr9	6967079	6996939	circ_17171	29	-	0.0255865	0	0.108909	0.023567	0.127933	0	0.0363031	0	0	0	0.0363031	0	Dync2h1	5	cds	717
chr9	96582742	96611499	circ_4300	29	-	0	0	0	0	0.162037	0	0.141402	0	0.0249287	0.0242021	0	0	Rasa2	5	cds|5utr-cds	478
chr11	4658214	4659384	circ_7134	28	+	0	0	0.0242223	0	0.0463846	0	0.109	0.0608816	0.0579808	0	0.0363334	0	Ascc2	2	cds	224
chr12	101932967	101948439	circ_15114	28	-	0	0	0.151722	0	0.0536186	0.0303814	0	0.0389735	0.0536186	0	0.0758609	0	Atxn3	8	cds	848
chr12	55673452	55677265	circ_4236	28	-	0	0	0	0	0.109587	0	0.108672	0	0.0608816	0	0.0543358	0.0242223	Ralgapa1	2	cds	934
chr12	98752777	98763978	circ_6319	28	+	0	0	0.0347885	0	0.0363334	0.0243527	0.0579808	0	0.0605557	0	0.0811731	0.0407519	Zc3h14	7	cds	1200
chr13	45795508	45852456	circ_1986	28	-	0	0	0	0	0.107237	0	0.182066	0.0519647	0	0	0.0606887	0	Atxn1	2	5utr	258
chr16	32950291	32959531	circ_6510	28	+	0.0259823	0	0	0	0.0649558	0.0268093	0.121526	0	0.077947	0	0.0759536	0	Lrch3	4	cds	515
chr17	71789867	71810982	circ_13108	28	+	0	0	0	0	0.13655	0	0.0804279	0	0.0455165	0	0.0938325	0.0455721	Clip4	7	5utr-cds|non-coding	1036
chr19	59018804	59028249	circ_17639	28	-	0	0	0	0	0.133112	0.0353506	0.153519	0.0249287	0	0	0	0	4930506M07Rik	3	cds	396
chr2	119916430	119921842	circ_16639	28	+	0	0	0	0	0.121377	0.0519647	0.107237	0	0.0303443	0	0.0804279	0	Mga	5	cds	1355
chr2	18284622	18317000	circ_8316	28	-	0	0	0.0353506	0	0.124644	0	0.0824847	0.0255865	0.0373931	0	0.0353506	0	Dnajc1	7	cds	762
chr4	8572525	8582493	circ_4457	28	+	0	0	0.0243527	0	0.0950877	0	0.036529	0.0231923	0.0543358	0	0.0974106	0.0231923	Rab2a	4	cds	356
chr5	150647000	150647548	circ_7876	28	-	0	0	0.0231923	0	0.0605557	0	0.104365	0	0.0484446	0.0243527	0.0695769	0	N4bp2l2	2	cds	166
chr6	140543719	140556070	circ_861	28	+	0	0	0	0	0.153519	0	0.157314	0.0353506	0	0	0	0	Plekha5	4	cds	1135
chr7	132949584	132960734	circ_8515	28	+	0	0	0.0268093	0	0.0606887	0	0.0536186	0.0455721	0.0303443	0	0.17426	0	Zranb1		5utr-cds
chr8	71461245	71461972	circ_9731	28	-	0	0	0	0	0.109	0	0.0463846	0	0.0605557	0	0.0927692	0.0271679	Abhd8	1	cds	727
chr9	64725501	64728429	circ_17774	28	-	0.0259823	0	0	0	0.129912	0	0.121526	0.0455165	0.0259823	0	0.0455721	0	Rab11a	3	cds	471
chr1	30837104	30863255	circ_9147	27	-	0.0259823	0	0.0607629	0	0.0519647	0	0.0759536	0	0.0259823	0.0536186	0.0911443	0	Phf3		5utr-cds
chr11	77777234	77778314	circ_11286	27	+	0	0	0.108672	0	0.0608816	0	0.0815037	0	0.0243527	0	0.0543358	0.0242223	Myo18a		5utr-cds
chr12	3643916	3648389	circ_7514	27	+	0.0347885	0	0.0726669	0	0.0811731	0	0.0726669	0	0	0	0.0363334	0.0243527	Dtnb	2	cds	273
chr13	64209106	64225648	circ_14257	27	-	0	0	0.0243527	0	0.176591	0.0242223	0.0487053	0	0.0271679	0	0.0487053	0	Cdc14b	8	cds|non-coding	923
chr18	67545614	67552807	circ_16315	27	-	0	0	0	0	0.0872506	0	0.0471341	0	0.0498575	0	0.0942682	0.051173	Spire1	2	5utr-cds|cds	360
chr2	24719044	24720056	circ_11645	27	-	0	0	0	0	0.153519	0.0249287	0.12101	0	0	0	0.0363031	0	Cacna1b	2	cds	173
chr4	116950824	116951181	circ_9646	27	+	0	0	0	0	0.107237	0	0.121377	0	0.0536186	0.0303814	0.0758609	0	Zswim5	1	cds	357
chr4	74280896	74315649	circ_3175	27	+	0.0758609	0	0.0536186	0.0607629	0.106205	0	0.0670232	0	0.0303443	0	0	0	Kdm4c	5	cds	601
chr6	38462962	38470222	circ_9236	27	+	0	0	0	0	0.121111	0	0.0695769	0	0.0605557	0.036529	0.0347885	0	Ubn2	3	cds	665|671
chr6	83928652	83930165	circ_9476	27	+	0	0	0	0	0.13655	0	0.0670232	0.0303814	0.0606887	0	0.0938325	0	Zfml	1	5utr-cds	1513
chr8	77344639	77351672	circ_10872	27	-	0	0	0.0303814	0	0.0389735	0	0.151907	0	0.0259823	0	0.0911443	0.0606887	Arhgap10	3	cds	325
chr1	189242886	189258898	circ_13719	26	-	0	0	0	0	0.20107	0	0.121377	0.0389735	0	0	0	0	Kcnk2	3	cds	488
chr1	68328067	68349419	circ_13218	26	-	0	0	0	0	0.124644	0	0.0942682	0.0383798	0	0	0.0589176	0	Erbb4	7	cds	867
chr10	25220610	25289730	circ_11792	26	-	0	0	0.0363031	0	0.102346	0.0249287	0.0363031	0	0.0639663	0	0.0605052	0	Akap7	6	5utr-cds	840
chr10	45588379	45618629	circ_9049	26	+	0.0243527	0	0.0543358	0	0.0487053	0	0.0407519	0.0242223	0.0608816	0	0.0815037	0	Hace1	5	cds	458
chr10	80766162	80771366	circ_4893	26	+	0	0	0	0	0.0895528	0	0.12101	0	0	0.0623218	0.0484042	0	Dot1l	3	cds|5utr	368
chr14	118994945	119002986	circ_488	26	-	0	0	0	0	0.107237	0	0.091033	0	0.0670232	0.0455721	0.0606887	0	Uggt2	4	5utr-cds|cds	520
chr15	73330848	73343359	circ_15827	26	-	0	0	0	0	0.13394	0	0	0	0.073058	0.0463846	0.0679198	0	Ptk2	2	5utr-cds|cds	394
chr15	89094136	89096819	circ_1033	26	+	0	0	0	0	0.0543358	0	0.073058	0.0463846	0.0543358	0.0242223	0.073058	0	Selo	3	cds	599
chr18	39120118	39150118	circ_6462	26	+	0.0455721	0	0.0649558	0.0268093	0.106335	0	0.0649558	0	0.0607629	0	0	0	Arhgap26	5	cds	510
chr18	63794224	63865506	circ_3144	26	+	0	0	0	0	0.134046	0.0303814	0.151722	0.0259823	0	0	0.0303443	0	Wdr7	4	cds	579
chr2	91546321	91550758	circ_10237	26	+	0	0	0	0	0.0824847	0	0.0498575	0	0.0589176	0.0255865	0.0997149	0	Ckap5	3	5utr-cds	495
chr3	87926730	87928048	circ_14202	26	-	0.0363031	0	0.051173	0	0.0363031	0.023567	0.0639663	0	0.0363031	0	0.0767595	0	Rrnad1	4|3	cds|5utr-cds	525|693
chr4	41226279	41229848	circ_8416	26	-	0.0543358	0	0.0243527	0.0231923	0.122256	0	0.0608816	0	0.0271679	0	0.0243527	0	Ubap2	3	cds	287
chr1	155958560	155962560	circ_15632	25	-	0	0	0	0	0.0455721	0	0.168885	0.0402139	0.0455721	0	0.0389735	0	Cep350	4	5utr-cds	402
chr1	86083146	86085270	circ_13548	25	+	0.0389735	0	0	0	0.103929	0	0.106335	0	0.0389735	0.0268093	0.0303814	0	Psmd1	2	cds	218
chr11	78013170	78018229	circ_9252	25	+	0	0	0	0	0.084778	0	0.0695769	0	0.0484446	0.036529	0.0579808	0	Phf12	3	cds	419
chr12	35078899	35086984	circ_13533	25	+	0	0	0	0	0.0589176	0	0.0872506	0	0.023567	0.0383798	0.0997149	0	Snx13	4|3	cds|5utr-cds	428|325
chr12	85028769	85034034	circ_14429	25	+	0	0	0	0	0.149423	0	0.0487053	0	0.0407519	0.0242223	0.036529	0.0231923	Ylpm1	2	cds	2236
chr18	36583611	36594322	circ_12898	25	+	0	0	0.0271679	0	0	0	0.0407519	0	0.0487053	0	0.176591	0.0363334	Ankhd1	4	cds	715
chr2	179921151	179939954	circ_15508	25	-	0.0242223	0.0243527	0	0	0.109	0	0.0347885	0	0.0242223	0	0.0463846	0.0407519	Taf4a	13	cds	1727
chr5	105891117	105911508	circ_7519	25	+	0	0	0	0	0.0606887	0	0.120642	0.0303814	0.0455165	0.0259823	0.0670232	0	Zfp326	6	cds|5utr-cds	786
chr5	28331110	28339308	circ_13826	25	+	0	0	0	0	0.0383798	0	0.0605052	0	0.115139	0	0.0484042	0.0471341	Rbm33	4	cds	518
chr7	122457214	122458172	circ_10527	25	+	0	0	0	0	0.0498575	0.0726063	0.117835	0	0.0373931	0	0.023567	0	Prkcb	2	cds	241
chr7	65336031	65343739	circ_15639	25	-	0.036529	0	0	0	0.0243527	0	0.0679198	0	0.0852343	0.0231923	0.0815037	0	Tjp1	6	cds|non-coding	926
chr8	3427348	3429639	circ_2863	25	+	0	0.0303814	0.106205	0.0389735	0.0536186	0	0	0	0	0	0.13655	0	Arhgef18	3	5utr-cds	396
chr1	33721607	33725019	circ_18032	24	+	0	0	0.0363334	0	0.0927692	0	0.0605557	0	0	0.0407519	0.0605557	0	Rab23	3	5utr-cds	398|495
chr1	89627760	89671271	circ_15058	24	+	0	0	0	0	0.197479	0	0.11692	0.0268093	0	0	0	0	Agap1	6	cds	740
chr12	21217974	21230956	circ_13251	24	+	0	0	0	0	0.0649558	0	0.136716	0.0455165	0.0259823	0	0.0759536	0	Asap2	6	cds	612
chr13	49704270	49705885	circ_13680	24	+	0	0	0.0383798	0.0373931	0.0847073	0	0.0639663	0	0.0242021	0	0.051173	0	Iars	3	cds	314
chr14	34730548	34731609	circ_4146	24	+	0.0271679	0	0.0243527	0	0.0271679	0	0.0243527	0	0.0543358	0.0242223	0.0852343	0.0347885	Wapal	2	cds	213
chr2	166609737	166647045	circ_13717	24	-	0	0	0	0	0.134046	0	0.0303443	0.0259823	0.0536186	0	0.091033	0	Prex1	9	cds	1115
chr2	31778333	31779216	circ_7190	24	+	0	0	0.0463846	0	0.0242223	0	0.0231923	0	0.0242223	0	0.115962	0.0543358	Abl1	2	cds|5utr	470
chr3	63767456	63784137	circ_67	24	-	0	0	0	0	0.112179	0	0.0353506	0	0.0623218	0	0.0353506	0.051173	Plch1	4	cds	692
chr4	83535789	83554884	circ_3100	24	+	0	0	0	0.023567	0.0895528	0	0.108909	0	0	0	0.0363031	0.0353506	Ccdc171	4	5utr-cds|5utr	650
chr4	99744489	99753191	circ_14853	24	+	0.0363334	0	0.0811731	0.0271679	0.0484446	0	0	0	0.0968891	0	0	0	Alg6	6	cds	646
chr5	24134963	24141293	circ_8707	24	+	0	0	0.023567	0	0.0872506	0	0.0471341	0	0.0373931	0	0.0589176	0.0383798	Klhl7	3	cds|non-coding	494
chr5	81688508	81771680	circ_9367	24	+	0	0	0	0	0.0670232	0.0303814	0.227583	0	0.0268093	0	0	0	Lphn3	11|12	cds	1675|1702
chr8	24978427	24982122	circ_13691	24	-	0	0	0.0543358	0	0.121763	0	0.0407519	0	0.0243527	0	0.0271679	0.0363334	Adam9	3	cds	461
chr9	82959511	82959851	circ_17913	24	-	0.0363334	0	0	0	0	0	0.0231923	0	0.0605557	0	0.139154	0.0271679	Phip	2	cds	250
chr11	106236994	106240099	circ_6541	23	+	0.0303443	0	0	0	0.091033	0.0259823	0.0938325	0	0.0455165	0	0.0402139	0	Ddx42	4	cds	375
chr11	96770638	96773222	circ_8271	23	-	0	0	0	0	0.115962	0	0.0484446	0.0243527	0	0	0.084778	0	Snx11	4	cds	497
chr15	62175466	62175926	circ_6985	23	+	0.0543358	0.0242223	0.206998	0	0	0	0	0	0	0	0	0	Pvt1	2	non-coding	181
chr19	24346236	24360151	circ_9777	23	-	0	0	0.0484042	0	0.0639663	0	0.0726063	0.0471341	0	0	0.0484042	0	Pip5k1b	6|5	cds	731|575
chr2	12382102	12386679	circ_1821	23	-	0.0271679	0	0.0852343	0	0.0271679	0	0.0487053	0	0.0271679	0	0.0487053	0.0231923	Fam188a	2	cds	152
chr2	24801506	24825067	circ_1793	23	-	0	0	0.0695769	0.0407519	0.0363334	0	0.0231923	0	0.0484446	0	0.0579808	0	Ehmt1	10	cds	1158
chr4	149245337	149253751	circ_13599	23	-	0	0	0	0	0.0938325	0.0303814	0.091033	0	0.0536186	0	0.0606887	0	Kif1b	7	cds	681
chr4	153382206	153386513	circ_11806	23	-	0	0	0	0	0.106205	0.0389735	0.147451	0	0	0	0.0268093	0	Ajap1	3	cds-3utr	462
chr8	111159798	111162780	circ_208	23	-	0	0	0	0	0.115962	0	0.0484446	0	0.0347885	0.0271679	0.0484446	0	Glg1	5	cds	650|581
chrX	143709647	143744001	circ_6747	23	+	0	0	0	0	0.136716	0	0.142903	0.0402139	0	0	0	0	Pak3	7|6|8	cds	700|655|763|718
chr1	60434242	60453762	circ_13322	22	+	0	0	0	0	0.0911443	0	0.0909381	0.0268093	0.0759536	0.0303443	0	0	Abi2	8|6	cds	1075|976|874
chr1	60525591	60533406	circ_588	22	-	0	0	0.0242021	0	0.0383798	0	0.0363031	0.023567	0.0639663	0	0.0847073	0	Raph1	3		735
chr12	84934151	84951381	circ_8746	22	-	0	0	0	0	0.0353506	0	0.0623218	0	0.0471341	0	0.0872506	0.0363031	Arel1	7	5utr-cds|non-coding	1454
chr13	14132435	14145366	circ_9151	22	+	0	0	0	0	0.0608816	0	0.0679198	0.0242223	0.036529	0	0.0950877	0	Arid4b	4	cds	391
chr13	92299152	92300358	circ_17796	22	-	0.0259823	0	0.0911443	0	0	0	0.0303814	0	0.0649558	0	0.0607629	0.0455165	Msh3	2	cds	195
chr14	75291568	75294002	circ_1791	22	+	0.0363031	0	0.051173	0	0.0363031	0	0	0	0.0484042	0.023567	0.0767595	0	Zc3h13	3	5utr-cds	348
chr15	85365276	85393506	circ_17084	22	+	0.0243527	0	0.0271679	0	0.073058	0	0.0679198	0.0242223	0.0243527	0	0.0407519	0	Atxn10	7	cds	865
chr16	94388264	94403368	circ_8004	22	+	0	0	0	0	0.084778	0	0.0811731	0	0.0363334	0.0243527	0.0347885	0	Ttc3	5	cds|5utr	420
chr2	27922016	27929541	circ_13347	22	+	0	0	0	0	0.106205	0	0.0804279	0	0	0	0.0938325	0.0303814	Col5a1	3	cds	545
chr5	146751694	146763414	circ_5403	22	-	0	0	0	0	0.073058	0.0463846	0.122256	0	0	0	0.0407519	0	Usp12	4	cds	605
chr6	29863142	29871286	circ_14368	22	+	0	0	0.0484446	0	0.0463846	0	0.0605557	0.036529	0	0	0.0726669	0	Ahcyl2	3	cds	354
chr8	119931848	119942138	circ_3437	22	+	0	0.0249287	0.0484042	0	0.051173	0	0.0605052	0	0.0383798	0	0.0484042	0	Usp10	3	cds	1156|1153
chr9	119284545	119304917	circ_11453	22	-	0.0271679	0	0.073058	0.0231923	0.0815037	0	0.036529	0	0	0	0.036529	0	Oxsr1	4|3	5utr-cds|cds	493|364
chr9	80121863	80123946	circ_13664	22	+	0	0	0	0	0.0606887	0	0.134046	0	0.0455165	0.0259823	0.0402139	0	Senp6	2	cds	422
chrX	97338802	97344074	circ_1186	22	-	0	0	0.0498575	0.0242021	0.023567	0	0	0	0.0353506	0	0.112179	0.0242021	Eda2r	4	cds-3utr	830
chr1	118543101	118548028	circ_5378	21	+	0	0	0	0	0.091033	0.0389735	0.0804279	0	0	0	0.0804279	0	Clasp1	3	cds	476
chr1	127924727	127928121	circ_9838	21	+	0	0	0	0	0.051173	0.0249287	0.0605052	0	0.051173	0	0.0726063	0	Rab3gap1	4	cds	523
chr1	84793524	84814969	circ_16569	21	-	0.0271679	0	0.036529	0	0.0543358	0	0.0487053	0	0.0271679	0	0.0487053	0.0231923	Trip12	2	5utr-cds	950
chr10	26302652	26352375	circ_5858	21	-	0	0	0	0	0.0670232	0	0.0606887	0	0.0402139	0	0.091033	0.0389735	L3mbtl3	15|16	5utr-cds	1676|1751
chr12	53069106	53072511	circ_10663	21	+	0	0	0	0	0.185538	0.0271679	0.0363334	0	0	0	0	0	Akap6	2	cds	369
chr13	58191721	58193514	circ_12015	21	-	0	0	0.0407519	0	0.0243527	0	0.0407519	0	0.0608816	0.0231923	0.0815037	0	Ubqln1	3	cds	666
chr15	82022444	82027411	circ_16821	21	+	0	0	0	0	0.0872506	0	0.0824847	0	0	0	0.0353506	0.051173	Xrcc6	4	cds	765
chr18	12882195	12898301	circ_7498	21	-	0	0	0.0402139	0	0.0303443	0.0389735	0.0536186	0	0.0606887	0	0.0670232	0	Osbpl1a	3|2	cds	304|181
chr18	82656948	82682287	circ_2478	21	-	0	0.0268093	0.0455721	0	0.0389735	0	0.0607629	0	0.0519647	0	0.0759536	0	Zfp236	7|8	cds|5utr	1218|1362
chr2	180683808	180692048	circ_4122	21	-	0.0471341	0	0.0498575	0.0363031	0	0	0	0	0	0	0.124644	0	Dido1	5	5utr-cds	1772
chr2	48927095	48940400	circ_3988	21	-	0	0	0	0	0.0605052	0	0.140726	0.0249287	0.0363031	0	0	0	Orc4	7	non-coding|5utr-cds	596
chr4	138096751	138105436	circ_6941	21	+	0	0	0	0	0.0249287	0	0.0824847	0	0.0249287	0	0.0824847	0.0383798	Eif4g3	4	cds	516
chr5	28331110	28368313	circ_15985	21	+	0	0	0	0	0.0804279	0	0.0606887	0.0389735	0	0	0.121377	0	Rbm33	9	cds	1367
chr6	90689579	90694850	circ_6148	21	-	0	0	0	0	0.0804279	0	0.0758609	0.0259823	0.0268093	0	0.0606887	0.0259823	Iqsec1	2	cds	1539
chr7	133733967	133749036	circ_16548	21	-	0	0	0.0747862	0.0363031	0.023567	0	0.0373931	0	0.0353506	0	0.0498575	0	Dhx32	5	cds|5utr-cds	1072
chr7	98610666	98621540	circ_10923	21	-	0	0	0	0	0.0707011	0	0.0373931	0	0.0353506	0	0.0872506	0.0242021	2210018M11Rik	5	cds	831
chrX	133625268	133681408	circ_3222	21	-	0	0	0	0	0.104365	0	0.0726669	0.0487053	0	0	0.0242223	0	Pcdh19	3	cds	560|557
chr10	29196264	29199280	circ_2529	20	+	0	0	0	0	0.149423	0.0484446	0	0	0.0407519	0	0.0243527	0	Soga3		cds-3utr
chr11	88169564	88170174	circ_13877	20	+	0	0	0	0	0.0471341	0	0.0249287	0	0.0589176	0	0.0747862	0.0363031	Cuedc1	1	5utr-cds|non-coding	610
chr12	71074935	71076069	circ_17596	20	+	0	0	0	0	0.13584	0	0.0852343	0.0347885	0	0	0	0	Arid4a	1	cds|cds-3utr	1134
chr13	98074998	98077320	circ_9365	20	-	0	0	0	0	0.0487053	0.0231923	0.0950877	0	0	0	0.0679198	0.0242223	Arhgef28	2	cds|non-coding	442
chr3	89001772	89026506	circ_3226	20	+	0	0	0	0	0.0623218	0	0.0589176	0.0255865	0.0249287	0	0.0707011	0	Ash1l	4	cds	1113
chr7	45142779	45143298	circ_8306	20	-	0	0	0.0255865	0	0.0242021	0.023567	0.0639663	0	0.0363031	0	0.051173	0.0249287	Aldh16a1	2	cds	309
chr8	111830869	111845211	circ_15068	20	-	0	0	0	0	0.091033	0	0.0268093	0	0	0.0259823	0.134046	0	Cfdp1	4	cds	574
chrX	157990107	157996684	circ_17143	20	-	0	0	0	0	0.0938325	0	0.106205	0.0389735	0	0	0.0455165	0	Cnksr2	3	cds	455
chrX	169926953	169927669	circ_15587	20	+	0	0	0	0	0.0679198	0	0.0243527	0	0.0815037	0.0363334	0.0487053	0	Mid1	1	5utr-cds	716
chr1	160722132	160740931	circ_7474	19	-	0	0	0	0	0.0670232	0	0.091033	0	0.0268093	0.0455721	0.0455165	0	Rabgap1l	6|7	5utr-cds	1028|944
chr1	191582398	191583325	circ_12733	19	+	0.0606887	0	0.0268093	0	0	0	0.0268093	0	0.0303443	0	0.0804279	0.0455721	Ints7	2	cds	277
chr11	24085320	24085650	circ_16273	19	+	0	0	0	0	0.0852343	0	0.0950877	0.0242223	0	0	0.0407519	0	Bcl11a	1	cds|5utr-cds	330
chr11	50301757	50310867	circ_779	19	-	0	0	0	0	0.036529	0	0.13584	0	0	0	0.0407519	0.0363334	Canx	7	cds	854
chr13	51123087	51144535	circ_12169	19	+	0	0	0	0	0.0347885	0	0.0484446	0	0.0463846	0	0.0726669	0.0243527	Spin1	4	5utr-cds	738
chr18	33824458	33832685	circ_9178	19	-	0	0	0.0484446	0.0487053	0.0231923	0	0.0363334	0	0.0231923	0	0.0484446	0	Epb4.1l4a	5	cds|non-coding	415|354
chr19	36862085	36866123	circ_6825	19	+	0.0303814	0	0.0259823	0	0.0759536	0	0.0259823	0	0.0303814	0	0.0519647	0.0268093	Tnks2	3	cds	343
chr4	88174612	88186082	circ_8436	19	+	0	0	0	0	0.091033	0	0.0670232	0	0	0	0.0804279	0.0303814	Focad	4	cds	703
chr4	98456129	98523501	circ_9929	19	+	0	0	0	0	0.0767595	0	0.12101	0.0353506	0	0	0	0	Inadl	7|11	non-coding|cds	824|1821
chrX	47930370	47948360	circ_10694	19	+	0	0	0.0268093	0	0.121377	0	0.0402139	0.0607629	0	0	0.0268093	0	Ocrl	14	cds	1874
chr10	4028394	4035318	circ_765	18	+	0.0519647	0	0.0911443	0.0455165	0.0259823	0	0	0	0	0	0.0455721	0	Mthfd1l	5	cds	470
chr13	43094748	43096806	circ_3354	18	+	0	0	0	0	0.140726	0	0.0484042	0.0353506	0	0	0	0	Phactr1	2	cds	405
chr14	123571939	123599989	circ_1800	18	-	0	0	0	0	0.0758609	0.0259823	0.0938325	0	0.0303443	0	0.0268093	0	Nalcn	6	5utr-cds	838
chr18	77673899	77674684	circ_3327	18	-	0	0	0.0363031	0.0353506	0.0383798	0	0	0	0.0639663	0	0.0484042	0	8030462N17Rik	1	5utr-cds	785
chr4	120462012	120483833	circ_579	18	+	0	0	0.0383798	0	0.0726063	0.023567	0.0639663	0	0	0	0.0255865	0	Scmh1	5	5utr-cds	782
chr4	137604522	137613861	circ_12458	18	+	0	0.0271679	0.0484446	0	0.0347885	0	0.0242223	0	0.0347885	0	0.0484446	0	Usp48	8	cds	1037
chr8	14773233	14778415	circ_14779	18	+	0	0	0	0	0.0811731	0	0.109	0.0243527	0	0	0	0	Dlgap2	2	cds	368
chr8	84523015	84544783	circ_17859	18	+	0	0	0	0	0.0695769	0	0.0726669	0.0243527	0	0	0.0484446	0	Cacna1a	6	cds	774
chr9	65113258	65114441	circ_12289	18	+	0	0	0	0	0.0726063	0	0.051173	0.0498575	0	0	0.051173	0	Igdcc4	2	5utr|cds	496
chrX	60152899	60160295	circ_11321	18	-	0.121763	0	0.0543358	0.0484446	0	0	0	0	0	0	0	0	Mcf2	3	cds	275
chrX	60304224	60321553	circ_1605	18	-	0	0	0.0259823	0	0.0759536	0	0.0519647	0	0.0303814	0	0.0389735	0.0268093	Atp11c	4	cds|non-coding	399
chrX	85754331	85761407	circ_3939	18	-	0	0	0	0	0.0726669	0	0.0579808	0	0.0363334	0.0243527	0.0231923	0	Gyk	3	cds	259
chr13	29846227	29850108	circ_958	17	-	0	0	0	0	0.0824847	0	0.0373931	0	0	0	0.0498575	0.0363031	Cdkal1	2	non-coding	283
chr14	32250016	32262831	circ_5866	17	+	0.0363334	0	0.0231923	0	0.0605557	0	0	0.0407519	0	0	0.0463846	0	Parg	4	cds	365
chr14	65293783	65299415	circ_15246	17	+	0	0	0	0	0.0909381	0	0.0759536	0.0455165	0	0	0.0303814	0	Fbxo16	3	cds|non-coding	602|663
chr16	33427193	33434974	circ_14745	17	+	0	0	0.0407519	0.0363334	0.0487053	0	0	0	0.0243527	0	0.0679198	0	Zfp148	2	5utr-cds	485
chr2	145858440	145861174	circ_9542	17	+	0	0	0	0	0.0927692	0	0.0605557	0	0.0231923	0	0	0.0243527	Rin2	2	cds	1253
chr4	130727997	130728164	circ_1051	17	+	0	0	0.0484042	0	0.0383798	0	0	0.023567	0.0767595	0	0.0242021	0	Pum1	1	cds	167
chr5	3722545	3772787	circ_10061	17	-	0	0	0	0	0.149423	0	0.036529	0	0	0	0	0.0347885	Ankib1	10|9|8	5utr-cds	1709|1572|1454
chr8	8681383	8683973	circ_3187	17	-	0.0519647	0	0	0	0	0	0.0455721	0	0.0389735	0	0.0607629	0.0455165	Arglu1	2	cds	310
chr9	61924631	61926518	circ_1948	17	-	0	0	0	0	0.036529	0	0.0271679	0	0.073058	0.0347885	0.0407519	0	Kif23	4	cds	671
chrX	104588300	104598186	circ_16497	17	-	0	0	0	0	0.0259823	0	0.0455721	0	0	0.0402139	0.136716	0	Zdhhc15	2	cds	216
chr1	190871591	190888764	circ_8445	16	-	0	0	0	0	0.0679198	0.0242223	0.0852343	0	0	0	0.0243527	0	Rps6kc1	3	cds	570
chr12	31869418	31900973	circ_8259	16	+	0.0255865	0	0	0	0.0767595	0	0.0484042	0	0	0	0.0242021	0.023567	Cog5	5	cds	593
chr14	105287616	105298127	circ_1726	16	+	0	0	0	0	0.0383798	0	0	0	0.0255865	0	0.0847073	0.0471341	Ndfip2	4	cds	516
chr14	20520553	20531860	circ_14156	16	-	0	0	0	0	0.0303814	0	0.0389735	0	0.0759536	0	0.0519647	0.0268093	Ppp3cb	8	cds	1023
chr15	11883297	11895804	circ_8425	16	-	0	0	0	0	0	0	0.0303443	0	0.0402139	0	0.106205	0.0519647	Npr3	2	cds|5utr-cds	290
chr19	29753599	29786449	circ_3256	16	-	0	0	0	0	0.0726063	0	0.051173	0	0	0	0.051173	0.0249287	9930021J03Rik	2	cds	1619
chr2	28661581	28663644	circ_4697	16	+	0	0	0	0	0.036529	0	0.0679198	0.0242223	0.0487053	0	0.0271679	0	Tsc1	3	cds	402
chr3	142839207	142853714	circ_15136	16	-	0	0	0	0	0	0	0.084778	0	0	0	0.084778	0.0243527	Pkn2	2	cds	456
chr4	55050185	55051327	circ_5697	16	+	0	0	0	0	0.0487053	0	0.0271679	0	0.0608816	0	0.0407519	0.0242223	Zfp462	2	cds	405
chr5	4050154	4051310	circ_6264	16	+	0	0	0	0	0.0579808	0	0.0484446	0.0243527	0.0231923	0	0.0363334	0	Akap9	3	cds	654
chr6	65862914	65870469	circ_7636	16	+	0	0	0.0303443	0	0.0402139	0	0.0303443	0.0259823	0	0	0.106205	0	Prdm5	3	cds	323
chr8	25640576	25641325	circ_7974	16	+	0	0	0	0	0.0911443	0.0303443	0.077947	0.0268093	0	0	0	0	Whsc1l1	1	5utr-cds	749
chr9	99535794	99551619	circ_11302	16	-	0	0	0.0498575	0	0	0	0.0498575	0	0.0353506	0.0255865	0.0373931	0	Armc8	4	cds	390
chr1	5089008	5117487	circ_7158	15	+	0	0	0	0	0.023567	0	0.0623218	0	0.023567	0	0.0373931	0.0363031	Atp6v1h	6	cds	564
chr11	86532771	86534146	circ_6308	15	-	0	0	0.0389735	0	0.0303814	0	0	0	0.0607629	0.0303443	0.0519647	0	Rps6kb1	2	cds	190
chr12	51619813	51629507	circ_17669	15	-	0	0	0	0	0.0402139	0	0.0606887	0	0.0402139	0.0303814	0.0455165	0	Strn3	7	cds	897
chr13	74180434	74184773	circ_2831	15	-	0	0	0.0242223	0	0.0695769	0	0.0242223	0	0	0	0.0363334	0.0243527	Exoc3	4	cds	486
chr14	14729201	14733868	circ_3317	15	+	0	0	0	0	0.036529	0	0.0271679	0	0.0487053	0	0.0543358	0.0242223	Slc4a7	2	cds|5utr	229
chr16	18916439	18935179	circ_13335	15	+	0	0	0	0	0.036529	0.0231923	0.0679198	0	0	0	0.0679198	0	Hira	8	cds-3utr|cds	1118
chr16	32367343	32376024	circ_8530	15	+	0	0	0.0243527	0	0	0	0.0243527	0.0231923	0.0407519	0	0.073058	0	Ubxn7	5	cds	545
chr2	37580672	37647285	circ_10470	15	-	0	0	0	0	0.102346	0	0.0484042	0.0353506	0	0	0	0	Strbp	17	non-coding	2243
chr4	126868716	126870294	circ_13438	15	-	0	0	0	0	0.0895528	0	0.0363031	0	0.0255865	0	0	0.0353506	Zmym4	2	cds	361
chr6	39506700	39508369	circ_2374	15	-	0	0	0	0	0.0271679	0	0.0243527	0.0347885	0.0407519	0	0.0608816	0	Dennd2a	2	cds	250
chr7	144491451	144500403	circ_7253	15	-	0	0	0	0	0.11692	0.0268093	0.0607629	0	0	0	0	0	Ppfia1	5	cds	702
chr8	105240840	105248786	circ_1298	15	+	0	0.0363031	0.0589176	0	0	0	0.023567	0	0.0373931	0	0.023567	0	D230025D16Rik	6	cds	556
chr9	101144310	101148738	circ_3232	15	-	0	0	0	0	0.0670232	0	0.121377	0.0259823	0	0	0	0	Ppp2r3a	3	cds	296
chr9	54374652	54382721	circ_12467	15	-	0	0	0	0	0.0911443	0.0303443	0.0909381	0	0	0	0	0	Dmxl2	10|9	cds	1084|1021
chr9	99040920	99042669	circ_15255	15	-	0	0	0	0	0.0268093	0	0.091033	0.0389735	0	0	0.0606887	0	Pik3cb	2	cds|non-coding	279
chr1	84782826	84814969	circ_1520	14	-	0	0	0.0373931	0.0242021	0	0	0.0747862	0	0	0	0.0373931	0	Trip12	4	5utr-cds	1193
chr19	32159523	32160363	circ_18481	14	-	0.0606887	0	0	0	0.0455165	0	0.0402139	0.0303814	0	0	0.0268093	0	Sgms1	1	5utr-cds|non-coding	840
chr19	34812277	34827373	circ_4395	14	-	0	0	0	0	0	0	0.0589176	0.0255865	0.0249287	0	0.0589176	0	Pank1		cds-3utr
chr19	41528020	41546007	circ_2933	14	+	0.0353506	0	0.0498575	0.0242021	0.023567	0	0	0	0	0	0.0373931	0	Lcor	3	5utr	279
chr3	20064565	20108123	circ_15460	14	+	0	0	0	0	0.0536186	0	0.0606887	0.0259823	0.0268093	0	0.0303443	0	Hltf	18|16	cds|non-coding	2089|1773
chr4	138082892	138105436	circ_6649	14	+	0	0	0	0	0.106205	0	0.0670232	0	0	0	0	0.0303814	Eif4g3	6|5|7	5utr-cds	726|612|645|633|666
chr7	35602427	35612555	circ_17307	14	+	0	0	0.0605052	0	0	0.0249287	0.0363031	0	0	0	0.0484042	0	Ankrd27	9	non-coding|cds	844|839
chr8	106981125	106991606	circ_15131	14	+	0.0607629	0	0	0	0.0303814	0	0.0389735	0	0	0.0303443	0.0389735	0	Sntb2	2	cds	425
chr9	95945087	95947241	circ_466	14	+	0	0	0	0.0243527	0.0463846	0	0.0484446	0	0	0	0.0484446	0	Atr	3	cds	463
chr1	8414202	8448132	circ_15023	13	-	0	0	0	0	0.084778	0	0.0463846	0.0271679	0	0	0	0	Sntg1	3	cds|non-coding	357
chr10	21345076	21354743	circ_981	13	+	0	0	0	0	0.0455721	0	0.077947	0.0268093	0	0	0.0259823	0	Hbs1l	6	cds	632
chr11	75543157	75545830	circ_10596	13	+	0.0347885	0.0271679	0.0363334	0	0.0231923	0	0	0	0	0	0.0363334	0	Slc43a2	3	cds	341
chr16	8701961	8703546	circ_8055	13	-	0	0.0271679	0.0242223	0	0.0463846	0	0	0	0.0231923	0	0.0363334	0	Usp7	2	cds	193
chr6	71868579	71871558	circ_10578	13	+	0	0	0	0	0.0484042	0	0.0383798	0.0249287	0	0	0.051173	0	Immt	2	cds	356
chr8	22414715	22415003	circ_16812	13	+	0.0249287	0	0	0	0.0373931	0	0.023567	0.0255865	0	0	0.0471341	0	Mrps31	1	cds	288
chr9	61935379	61937535	circ_10700	13	-	0	0	0	0	0	0	0	0	0.0607629	0	0.0909381	0.0268093	Kif23	4	cds	524
chr13	75902177	75917847	circ_4284	12	-	0	0	0	0	0	0	0.0589176	0	0.0249287	0	0.0353506	0.0255865	Rhobtb3	4	cds	746
chr16	31977679	31990465	circ_6958	12	-	0	0	0	0	0.023567	0	0.0623218	0	0	0	0.0249287	0.0363031	Senp5	5	5utr-cds	1897
chr8	86631385	86652317	circ_14584	12	+	0	0	0	0	0	0	0.0623218	0	0.0353506	0	0.0249287	0.0242021	Lonp2	7|6	cds|5utr-cds	1150|1055
chr11	23606613	23622529	circ_5024	11	-	0.0373931	0	0	0.0255865	0.0249287	0	0.0471341	0	0	0	0	0	0610010F05Rik	8	non-coding|cds	1028|1045
chr12	74129371	74162876	circ_6102	11	+	0	0	0	0	0.0484042	0.023567	0.0639663	0	0	0	0	0	Syt16	2	5utr-cds	1001
chr12	85121986	85123871	circ_15507	11	+	0	0	0	0	0.0259823	0	0.0607629	0	0.0389735	0.0268093	0	0	Dlst	3	cds	328
chr19	43901069	43903058	circ_8740	11	-	0	0	0.0242223	0	0.0347885	0.0271679	0.0484446	0	0	0	0	0	Dnmbp	1	cds	1989
chr2	120377892	120385891	circ_5393	11	-	0	0	0.0259823	0.0268093	0	0	0.0259823	0	0	0	0.0649558	0	Tmem87a	4	cds	464
chr2	91559048	91563113	circ_16947	11	+	0	0	0	0	0.0259823	0	0.0303814	0	0.0259823	0	0.0455721	0.0303443	Ckap5	4	cds	474
chr1	25547415	25559865	circ_6326	10	-	0	0	0	0	0	0	0.0487053	0.0231923	0.0271679	0	0.0243527	0	Bai3	3	cds	438
chr3	94561768	94562000	circ_8238	10	-	0.0242223	0	0.0231923	0	0	0	0	0	0.0242223	0	0.0231923	0.0271679	Snx27	1	cds	232
chr6	11961549	11997194	circ_14354	10	+	0	0	0	0	0.051173	0	0	0	0.0255865	0.0249287	0.0242021	0	Phf14	9	cds	1276
chr7	96702641	96737561	circ_7464	10	+	0	0.0303443	0.0389735	0	0.0303814	0	0	0	0	0	0.0389735	0	Tenm4	5	cds	938
