# Supplementary material for: circZNF827 nucleates a transcription inhibitory complex to balance neuronal differentiation
Source: eLife. 2020 Nov 11;9:e58478. doi: 10.7554/eLife.58478 (PMC7657652; doi:10.7554/eLife.58478)
Supplement: Supplementary file 2. — (a) List of circRNA candidates selected for knockdown in L-AN-5 cells and their respective mouse homologues. (b) List of differentially regulated genes (>2 fold change, p<0.05) assessed by nanoString hybridization (+/- BrU labeling), when comparing control (Irr) vs. circZNF827 knockdown (+/- RA). (c-e) List of oligonucleotides used in the study. (f) List of antibodies used in the study. [file elife-58478-supp2.xlsx]

## Sheet: Supplementary file 2a
Supplementary file 2a
Human						Mouse
circRNA	GRCh37/hg19			circBase ID	Gene	circRNA	GRCm38/mm10			circBase ID	Gene
	Chromosome	Start	End				Chromosome	Start	End
circANKIb	chr7	91924202	91957214	hsa_circ_0135062	ANKIB1	circAnkib1	chr5	3747020	3772787	mmu_circ_0001311	Ankib1
circCAMSAP1	chr9	138773478	138774924	hsa_circ_0001900	CAMSAP1	circCamsap1	chr2	25821182	25822468	mmu_circ_0009762	Camsap1
circCDYL	chr6	4891946	4892613	hsa_circ_0008285	CDYL	circCdyl	chr13	35907777	35908444	mmu_circ_0000451	Cdyl
circHDGFRP3	chr15	83819966	83832827	hsa_circ_0000646	HDGFRP3	circHdgfrp3	chr7	89038684	89050522	mmu_circ_0001589	Hdgfrp3
circHIPK3	chr11	33307958	33309057	hsa_circ_0000284	HIPK3	circHipk3	chr2	104310905	104312004	mmu_circ_0001052	Hipk3
circMAGI	chr3	65464266	65479306	hsa_circ_0066459	MAGI1	circMagi1	chr6	93742340	93765819	mmu_circ_0001496	Magi1
circMED13L	chr12	116675272	116675510	hsa_circ_0028587	MED13L	circMed13l	chr5	119043341	119043579	mmu_circ_0001396	Med13l
circNFIX	chr19	13135834	13136366	hsa_circ_0005660	NFIX	circNfix	chr8	informatics.jax.org	87296214	mmu_circ_0001704	Nfix
circRMST	chr12	97886238	97954825	hsa_circ_0099634	RMST	circRmst	chr10	91537914	91599435	mmu_circ_0000205	Rmst
circSLC8A1	chr2	40655612	40657441	hsa_circ_0005232	SLC8A1	circSlc8a1	chr17	82047148	82048978	mmu_circ_0000823	Slc8a1
circTULP4	chr6	158733082	158735300	hsa_circ_0131202	TULP4	circTulp4	chr17	6137210	6139156	mmu_circ_0000723	Tulp4
circUNC79	chr14	93934016	93963632	hsa_circ_0102954	UNC79	circUnc79	chr12	104229559	104260086	mmu_circ_0000411	Unc79
circZNF609	chr15	64791491	64792365	hsa_circ_0000615	ZNF609	circZfp609	chr9	65642428	65643302	mmu_circ_0001797	Zfp609
circZNF827	chr4	146744573	146770713	hsa_circ_0001447	ZNF827	circZfp827	chr8	81642073	81660562	mmu_circ_0001698	Zfp827

## Sheet: Supplementary file 2b
Supplementary file 2b
dishRNA-circZNF827 vs. dishRNA-Irr +RA		dishRNA-circZNF827 vs. dishRNA-Irr		dishRNA-circZNF827 vs. dishRNA-Irr
fold change>2, p<0.05		-RA		+RA, BrU IP
		fold change>2, p<0.05		fold change>2, p<0.05
Upregulated genes	Downregulated genes	Upregulated genes	Downregulated genes	Upregulated genes	Downregulated genes
NGFR	NQO1	NTNG1	FN1	ATP8A2	NQO1
SYT13	NTS	FOS	NQO1	NGFR	NTS
NTRK1	FN1	GRM8	TNR	MYC	FN1
	BNIP3	SNCAIP	TNC	SYT13	TNR
	TNR	CDKN1A	DDC	PMP22	TNC
	NEGR1	FAS	BNIP3		TAF4B
	TBPL1	LRP1	NEGR1		NELL2
	TNC	PLA2G16	STAT3		FXN
	PTEN	ACHE			NEGR1
	STAT3	DCX
	GTF2A1	CADPS
	JAM3	ARC
	OXR1	PRKCE
	CHRNA7	STX1B
	PPT1
	MMP16
	MYH10
	PLCB4
	NELL2
	GALC
	CHMP2B
	PLS1
	SORL1
	LPAR1
	GSTP1
	MGMT
	PGK1
	EIF2S1
	IDE

## Sheet: Supplementary file 2c
Supplementary file 2c
Oligonucleotides for construction of pFRT/U6-dishRNA
	Sense (5’-3’)	Antisense (5’-3’)
hscircTULP4	GATCACAAATCTCGCTATTGTGGCCCCACAATAGCGAGATTTGCTTTTT	TCGAAAAAAGCAAATCTCGCTATTGTGGGGCCACAATAGCGAGATTTGT
hscircZNF609	GATCACAACATCATTGCTTTTCAGACGAAAAGCAATGATGTTGCTTTTT	TCGAAAAAAGCAACATCATTGCTTTTCGTCTGAAAAGCAATGATGTTGT
hscircSLC8A1	GATCAGTCACAACCTAACAATTTCATAATTGTTAGGTTGTGACCTTTTT	TCGAAAAAAGGTCACAACCTAACAATTATGAAATTGTTAGGTTGTGACT
hscircHDGFRP3	GATCAAGTTCATCAATCCCTTCACTGGAAGGGATTGATGAACTCTTTTT	TCGAAAAAAGAGTTCATCAATCCCTTCCAGTGAAGGGATTGATGAACTT
hscircCDYL	GATCAATCCTTTCAACCTTTCCCGTTGGAAAGGTTGAAAGGATCTTTTT	TCGAAAAAAGATCCTTTCAACCTTTCCAACGGGAAAGGTTGAAAGGATT
hscircCAMSAP1	GATCAAGGGATGTTATCTTGTTGATCAACAAGATAACATCCCTCTTTTT	TCGAAAAAAGAGGGATGTTATCTTGTTGATCAACAAGATAACATCCCTT
hscircZNF827	GATCAGTAGCTTTCCGCTGGAGCTGACTCCAGCGGAAAGCTACCTTTTT	TCGAAAAAAGGTAGCTTTCCGCTGGAGTCAGCTCCAGCGGAAAGCTACT
hscircANKIB1	GATCATCTTTCACATTCATGAGCTCGCTCATGAATGTGAAAGACTTTTT	TCGAAAAAAGTCTTTCACATTCATGAGCGAGCTCATGAATGTGAAAGAT
hscircUNC79	GATCACTTGGAAGCAACTGTGTACTGACACAGTTGCTTCCAAGCTTTTT	TCGAAAAAAGCTTGGAAGCAACTGTGTCAGTACACAGTTGCTTCCAAGT
mmcirczfp827	GATCAGTAGCTTTCCGCTGGAGCAGACTCCAGCGGAAAGCTACCTTTTT	TCGAAAAAAGGTAGCTTTCCGCTGGAGTCTGCTCCAGCGGAAAGCTACT
hnRNPK #1	GATCAATAATTCCTCCTGCTAGACTCCTAGCAGGAGGAATTATCTTTTT	TCGAAAAAAGATAATTCCTCCTGCTAGGAGTCTAGCAGGAGGAATTATT
hnRNPK #2	GATCATTCATAAGCCATCTGCCATTCGGCAGATGGCTTATGAACTTTTT	TCGAAAAAAGTTCATAAGCCATCTGCCGAATGGCAGATGGCTTATGAAT
hnRNPL #1	GATCAATTTCACCTTCTCCACATTGCTGTGGAGAAGGTGAAATCTTTTT	TCGAAAAAAGATTTCACCTTCTCCACAGCAATGTGGAGAAGGTGAAATT
hnRNPL #2	GATCACACTTTTGCCTGAGAATACTTATTCTCAGGCAAAAGTGCTTTTT	TCGAAAAAAGCACTTTTGCCTGAGAATAAGTATTCTCAGGCAAAAGTGT
ZNF827	GATCACCATTCCTTCATCGACTAAGCAGTCGATGAAGGAATGGCTTTTT	TCGAAAAAAGCCATTCCTTCATCGACTGCTTAGTCGATGAAGGAATGGT
Irr	GATCATCGTCATAACGTTCATAGGCGTATGAACGTTATGACGACTTTTT	TCGAAAAAAGTCGTCATAACGTTCATACGCCTATGAACGTTATGACGAT
Primers for construction of pCCL/U6-dishRNA-PGK-eGFP-MCS
	Sense (5’-3’)	Antisense (5’-3’)
U6-dishRNA	AAAATCGATAAGGTCGGGCAGGAAGAGGG	AAACGTACGAAACGGGCCCTCTAGACTCG
Primers for construction of pcDNA3/circRNA
	Sense (5’-3’)	Antisense (5’-3’)
circZNF827	AAAGGATCCCGGAAAGCTACAAGGAAACAC	AAAGCGGCCGCCTGGAGCTGATATTCTTCCG
circTULP4	AAAGGATCCGATTTGTAAGACTCCAGGGCCTCCC	AAAGCGGCCGCCTCGCTATTGTGGCCCCGGAGGTTG
circZNF609	AAAAAGCTTGCAATGATGTTGTCCACTGG	AAAGCGGCCGCCTTTTCAGACTTGACTTTCTTTAG
circHDGFRP3	AAAGGATCCATTGATGAACTCCCAGAGGG	AAAGCGGCCGCCCCTTCACTGGTTTTCTGCAAG
circSLC8A1	AAAGGATCCGTTGTGACAGTTGGAAGTGTC	AAAGCGGCCGCACAATTTCATCATTCTGGA
Primers for construction of pcDNA3.1(+)-Laccase2-circRNA
	Sense (5’-3’)	Antisense (5’-3’)
circZNF827	AAATTAATTAACGGAAAGCTACAAGGAAACAC	AAACCGCGGCTGGAGCTGATATTCTTCCG
circZNF827-hnRNPK/L mut	AAATTAATTAACGGAAAGCTACAAGGAAACAC	ATAACCGCGGCTGGAGCTGATATTCTTCCGTGCAGCACGGAGTCACTGGGCAGCAGTTCTTTTGAATTGGAGGTGAATGGTCTTTGCTCACTTTTTCTGA
circZNF827-MS2	CCGGTCTAGCTGTAGAAAACATGAGGATCACCCATGTCTGCTGGACGACTGTAGAAAACATGAGGATCACCCATGTCTGCTGTCTAGT	CCGGACTAGACAGCAGACATGGGTGATCCTCATGTTTTCTACAGTCGTCCAGCAGACATGGGTGATCCTCATGTTTTCTACAGCTAGA
Primers for construction of pcDNA5-Twin-Streptag
	Sense (5’-3’)	Antisense (5’-3’)
Streptag	AATTAAGCTTGCCACCATGGTCAGCGCTTGGAGCCAC	AATAGGGCCCTCTAGGCGGCCGCTCTAGACTCGAGTCGACCCGGGAATTCGGATCCGCCCTGAAAATACAGGTTTTCTTTC
Primers for construction of pcDNA5_FRT/TO-FLAG-RBP
	Sense (5’-3’)	Antisense (5’-3’)
hnRNPU	ATTAGGATCCATGAGTTCCTCGCCTGTTAA	ATTAGCGGCCGCTCAATAATATCCTTGGTGAT
DHX9	ATTAGGATCCATGGGTGACGTTAAAAATTTTC	ATTAGCGGCCGCTTAATAGCCGCCACCTCCTC
DDX3X	ATTAGGATCCATGAGTCATGTGGCAGTGGA	ATTAGCGGCCGCTCAGTTACCCCACCAGTCAA
hnRNPK	AAAGGTACCATGGAAACTGAACAGCCAGA	AAAGCGGCCGCTTAGAATCCTTCAACATCTG
hnRNPL (short isoform)	AAAGGATCCATGTCGCGGAGGCTGCTGCC	AAAGCGGCCGCTTAGGAGGCGTGCTGAGCAG
hnRNPL (long isoform)	AAAGGATCCATGCCTAAAAAGAGACAAGC	AAAGCGGCCGCTTAGGAGGCGTGCTGAGCAG

## Sheet: Supplementary file 2d
Supplementary file 2d
Primers for RT-qPCR
	Sense (5’-3’)	Antisense (5’-3’)
mmcircMed13L	CCAACCTGCTGTGTGTATGG	TGCCCTCCAAAATTGTACCT
mmcircMagi1	TAGTCCACCCGGAGAATGAG	CTTCATAGGTGCCGACTTCC
mmcircHdgfrp3	TGACACGAGAAACACGACTG	ACTTGTTTGCTGGAGGCTTC
mmcircEzh2	TACAGCCTGTGCACATCATG	TTTTACACGCTTCCGCCAAC
mmcircAnkib1	TATGCTGCCTTAGACAAGCG	AGTGGCACGTTCTTTCTTCC
mmcircAff3	CAAGCTCCTGACGAATCTCC	CTGATGCCTGAACTTCCAGA
mmcircNfix	TGTCCAGCCACATCACATTG	TTTGACATCCGCTTCTCGTG
mmcircRmst	GAAGGATCTGCCAAGCTCAC	CACTTCGTCCCTGACTCCAT
mmcircSlc8a1	TCTGGAGCTCGAGGAAATGT	TTGGGTGGGAGACTTAATCG
mmcircTulp4	AGAAACCTGTGTGCAGAAGG	TTCATGACTGGAAGGTCCTG
mmcircZfp609	CCGGCCACTAAAGAAAGTCA	AGTCAACGTCCCACCTCAAG
mmcircZfp827	AAAAGATCTGCTGCCTGGTG	AGTGCTGTAGCCAATGTTCC
mmNanog	CCTCCAGCAGATGCAAGAACTC	CTTCAACCACTGGTTTTTCTGCC
mmNestin	GAAGGTGGGCAGCAACTGGCA	TCAGCCTCCAGCAGAGTCCTGT
mmTrkB	AGCAGCCCTGGTATCAGCTA	CTTGATGTTCTTCCGGGTGT
mmTUBB3	ACTTGGAACCTGGAACCATGG	GGCCTGAATAGGTGTCCAAAGG
mmNGFR	GCACATACTCAGATGAAGCCA	AGACCTTGTGATCCATCGGC
mmVinculin	CCTATCAAGCTGTTGGCAGTAGC	TGTGGCTCCAAGCCTTCCTGAA
mmMAP2	GCCAGCCTCAGAACAAACAG	AAGGTCTTGGGAGGGAAGAAC
mmGAPDH	TGGGAAGCTTGTCATCAACG	TTTTGGCTCCACCCTTCAAG
hscircTULP4	CTGTGTGCAGGAGACGCTAC	CTTCCCCAGTCATTTCAGGA
hscircZNF609	AGGAAGGGGAGAATGAGTGT	GTTCTCAGACCTGCCACATT
hscircSLC8A1	GAGGGGAGGATTTTGAGGAC	AGACTTAATCGCCGCATGTT
hscircHDGFRP3	GCAACGACACAAGAAACACA	GTTTCATGGGTGCCAAAA
hscircCDYL	GGCCCAGGATACACCCACTA	AGCCTTTCCACCGAACCAAA
hscircCAMSAP1	GATGATCAGCATCGAGAAGG	ATAACAGGCGGCTTAATGTG
hscircZNF827	TCACCATTCACCTCCAATTC	AGTGCTGTAGCCAACATTCC
hscircANKIB1	AGGCCTCAGGATCTTCGTAG	CACTTCTGGAACACTTCTGCA
hscircUNC79	CGTATGGGCCTTCACAAGTG	TCCTGCAAGTACCGGATCTT
hsRAR𝛼	CTGCCTGGACATCCTGATCC	CAAAGACCAGGTCGGTGAGG
hsRAR𝛽	GAAGGAGACTTCGAAGCAAG	ATGGTCAGCACTGGAATTCG
hsRAR𝛾	TCGCTAGAGGCATTGGGGTG	GGGCATCAGCACTAAGGGAG
hsTUBB3	GGCCTCTTCTCACAAGTACG	CCACTCTGACCAAAGATGAAA
hsNTRK2	ACCACTGGTGCATTCCATTC	CCCCATTGTTCATGTGAGTG
hsNEFL	GAGTGAAATGGCACGATACC	TAGCCACTGGTTATGCTTCC
hsMAP2	CAAAGAGAATGGGATCAACG	CAGGACTGCTACAGCCTCAG
hsGAPDH	GTCAGCCGCATCTTCTTTTG	GCGCCCAATACGACCAAATC
hs𝛽-actin pre-mRNA	TTCCCCAGTGTGACATGGTG	AGAGGCGTACAGGGATAGCA​
hsNGFR	CCGAGGCACCACCGACAACC	GGGCGTCTGGTTCACTGGCC
hsc-FOS	TCGCCTGTCAACGCGCAGG	GACTGGTCGAGATGGCAGT
hsZNF827	ACCCGGATGTTTGAGTGTGA	ACCACTGTCCTGAGTTGAGC
hsNGFR promoter	CTGATAGGGGGCAGTTAGGG	GCCACAGGGTTCACTCTCTT
hsRAR𝛼 promoter	ACTTCTCCCCCATCAGTCCT	TCGCCAACTAGAAGGCTCTC
hsGAPDH promoter	Pierce Magnetic ChIP Kit (Thermo Scientific)	Pierce Magnetic ChIP Kit (Thermo Scientific)

## Sheet: Supplementary file 2e
Supplementary file 2e
Probes for Northern blot (5’-3’)
circZNF827	TCACCATCTGTGTTTCCTTGTAGCTTTCCGCTGGAGCTGATATTCTTCCGTGCAGCACGG
Laccase-circZNF827	TCACCATCTGTGTTTCCTTGTAGCTTTCCGTTAATTAATTTGCTCCGCGG
𝛽-actin	AATGTCACGCACGATTTCCCGCTCGGCCGTGGTGGTGAAGCTGTAGCCGC

## Sheet: Supplementary file 2f
Supplementary file 2f
Antibody	Manufacturer	Catalog number
BrU	BD Biosciences	555627
DDX3X	Sigma-Aldrich	HPA00648
FLAG	Sigma-Aldrich	F7425
GAPDH	Invitrogen	AM4300
hnRNP C1/C2	Kind gift form Seraphin Pinol-Roma
hnRNPK	Abcam	ab39975
hnRNPK	Santa Cruz Biotechnology	sc-28380
hnRNPL	Abcam	ab6106
hnRNPU	Sigma-Aldrich	HPA058707
HuR	Santa Cruz Biotechnology	sc-5261
IgG	Cell Signaling	2729S
LARP1	Cell Signaling	70180S
MAP2	Santa Cruz Biotechnology	sc-390543
NGFR	Cell Signaling	8238S
RNA Pol II	Thermo Scientific (Pierce Magnetic ChIP Kit)	26157
TUBB3	Cell Signaling	8572S
ZNF827	Santa Cruz Biotechnology	sc-514943
